# Supplementary material for: A new gnathosaurine (Pterosauria, Archaeopterodactyloidea) from the Late Jurassic of Portugal
Source: PeerJ. 2023 Sep 18;11:e16048. doi: 10.7717/peerj.16048 (PMC10512962; doi:10.7717/peerj.16048)
Supplement: Supplemental Information 1 [file peerj-11-16048-s001.txt]

nstates cont;
mxram 300;
xread
275 178

&[continuous]
Euparkeria_capensis                    3.65 8.50 1.044 0.0526 0.0563 0.679 0.2561 1.683 ? ? 1.018 0.1542 1.940 0.9572 0.5543 0.068 0.1084 6.87 1.62 ? 0.4076 1.670 0.95 1.461 2.000 0.942 3.471 2.338 ? 3.71 ? 0.892 0.871 ? 0.243 0.2041 1.922 ? ? ? ? ? 0.767 0.183 1.476 0.857 1.000 0.4014 1.434 0.2291 0.6328 0.476
Ornithosuchus_longidens                2.67 11.50 0.913 0.0586 0.1885 ? 0.3331 1.633 ? ? 1.188 0.1205 ? ? 0.5628 0.044 0.4762 3.92 3.49 ? ? 2.444 1.10 1.000 3.000 1.000 2.500 1.806 ? 5.70 ? 0.842 1.171 ? 0.132 0.2598 1.640 ? ? ? ? ? 0.704 0.262 1.526 0.839 1.000 0.4795 2.787 0.4288 0.6050 0.357
Herrerasaurus_ischigualastensis        3.10 ? 0.962 0.0302 0.0799 2.315 0.2333 1.892 ? ? 0.955 0.2038 ? 0.8308 0.6000 0.076 0.5000 8.60 5.68 ? 0.4229 1.947 ? 0.961 2.000 1.133 1.742 ? ? 4.61 ? 0.897 1.000 ? 0.189 0.1587 2.329 0.057 ? ? ? ? 0.613 0.453 1.971 0.913 1.005 0.5238 2.265 0.2226 0.7135 ?
Scleromochlus_taylori                  ? 13.18 1.052 0.1607 0.0835 ? 0.2124 2.535 ? ? 1.826 0.2348 1.813 0.6780 0.4472 0.062 0.0980 12.40 0.93 ? 0.4016 1.696 0.52 1.913 4.000 1.227 2.755 2.750 ? 8.86 ? 0.923 0.788 ? 0.128 0.1750 3.280 0.067 ? ? ? ? 0.323 1.007 1.641 1.078 1.000 0.4783 2.825 0.2718 0.4693 0.262
Preondactylus_buffarinii               3.41 29.86 0.875 0.1179 0.2812 5.235 0.2129 1.484 ? ? 1.094 ? ? ? 0.6525 0.070 0.0750 17.69 2.13 ? 0.5691 1.377 1.57 1.554 4.000 7.188 5.459 ? ? 15.18 ? 1.358 0.766 0.1786 0.445 0.5117 2.371 1.103 1.143 1.159 0.779 4.559 ? 0.855 1.038 1.359 0.674 0.3690 4.696 0.4051 0.4467 ?
Austriadactylus_cristatus              3.88 13.75 0.808 0.1659 0.2122 3.042 0.1626 1.423 ? ? 1.105 0.0889 2.346 0.5657 0.5653 0.100 0.1242 13.27 2.27 ? 0.6170 1.241 1.63 ? ? 3.500 5.283 1.415 ? 9.38 ? 1.361 0.790 ? 0.436 ? ? 1.212 1.025 1.051 0.868 ? ? ? 0.777 1.272 ? 0.2230 ? ? ? ?
Peteinosaurus_zambellii                ? ? ? ? ? ? ? ? ? ? ? ? ? ? ? 0.148 ? ? ? ? ? ? ? ? ? ? ? ? ? ? ? ? ? ? ? ? 2.252 ? 0.868 ? 0.815 ? ? 0.747 ? ? 0.890 0.3273 ? ? ? ?
Caviramus_schesaplanensis              ? ? ? ? ? ? ? ? ? ? ? ? ? ? ? 0.068 0.1263 6.92 1.02 ? ? ? ? ? ? ? ? ? ? ? ? ? ? ? ? ? ? ? ? ? ? ? ? ? ? ? ? ? ? ? ? ?
Raeticodactylus_filisurensis           3.06 13.57 0.884 0.2692 0.1474 3.111 0.2000 1.727 ? ? 1.106 0.1499 ? ? 0.5381 0.078 0.1976 8.84 1.22 ? 0.5594 1.429 2.86 2.181 ? ? ? ? ? 11.71 ? 1.293 ? 0.1971 ? ? ? 1.378 0.965 1.035 ? ? ? ? 0.683 1.482 0.522 0.3855 ? ? ? ?
Eudimorphodon_cromptonellus            ? ? ? ? ? ? ? ? ? ? ? ? ? ? ? 0.048 ? ? ? ? ? ? ? ? ? ? 4.524 2.000 ? ? ? 1.107 0.851 ? 0.463 0.5000 2.088 0.992 1.139 1.139 ? ? ? ? 1.085 1.041 0.732 0.5537 ? ? ? ?
Eudimorphodon_rosenfeldi               2.49 15.01 0.792 0.2640 0.2248 5.710 0.1432 1.562 ? ? 1.833 0.1164 ? 0.3964 0.5525 0.066 0.2139 10.98 4.27 ? 0.7281 1.194 2.22 2.020 ? 6.073 9.731 1.243 ? 9.40 ? 1.339 0.726 0.2785 0.455 0.5049 2.053 1.466 0.937 0.991 0.864 ? ? 0.640 0.787 1.428 0.935 0.3875 5.184 0.2728 0.6995 0.632
Eudimorphodon_ranzii                   3.45 16.35 0.863 0.2640 0.1897 4.324 0.1122 0.884 ? ? 1.492 ? ? ? 0.6667 0.120 0.0790 13.81 1.41 ? 0.6897 1.168 2.18 1.956 4.000 ? ? 1.374 ? 8.51 ? 1.448 0.743 0.3081 0.618 0.5518 2.237 ? ? ? ? 3.114 ? ? 0.960 ? ? ? ? ? ? ?
Parapsicephalus_purdoni                3.72 ? ? 0.2716 0.2344 2.958 0.2288 1.819 ? ? 0.963 0.0811 2.039 0.7652 0.4393 ? ? ? ? ? ? ? ? ? ? ? ? ? ? ? ? ? ? ? ? ? ? ? ? ? ? ? ? ? ? ? ? ? ? ? ? ?
Dimorphodon_macronyx                   3.56 21.57 0.895 0.1965 0.3906 1.938 0.2117 1.024 ? ? 0.716 ? ? ? 0.6049 0.124 0.1255 11.87 3.97 0.0858 0.6596 1.279 2.58 1.889 4.000 2.029 8.000 1.387 ? 9.29 ? 1.291 0.696 0.1800 0.440 0.5985 2.555 1.135 1.088 1.248 1.000 1.671 1.969 0.950 0.943 1.449 0.521 0.2902 3.934 0.3631 0.6658 0.526
Dimorphodon_koi                        ? ? ? ? ? ? ? ? ? ? ? ? ? 0.2250 ? ? ? ? ? ? ? 2.839 ? ? ? ? ? ? ? ? ? ? ? ? ? ? ? ? ? ? ? ? ? ? ? ? ? ? ? ? ? ?
Dimorphodon_hanseni                    ? ? ? ? ? ? ? ? ? ? ? ? ? ? ? 0.160 0.2561 14.83 2.48 0.1653 0.7363 ? ? ? ? ? ? ? ? ? ? ? ? ? ? ? ? ? ? ? ? ? ? ? ? ? ? ? ? ? ? ?
Dimorphodon_jenkinsi                   ? ? ? ? ? ? ? ? ? ? ? ? ? ? ? ? ? ? ? ? ? ? ? ? ? ? ? ? ? ? ? ? ? ? ? ? ? ? ? ? ? ? ? ? ? ? ? ? ? ? ? ?
Dimorphodon_weintraubi                 ? ? ? ? ? ? ? ? ? ? ? ? ? 0.1861 ? ? ? ? ? ? ? 1.779 ? ? ? ? ? 1.034 ? ? ? 1.203 0.870 0.2393 0.510 0.4657 2.171 1.212 0.938 0.938 0.778 ? ? ? ? ? ? ? 3.000 0.2586 0.5667 0.400
Herbstosaurus_pigmaeus                 ? ? ? ? ? ? ? ? ? ? ? ? ? ? ? ? ? ? ? ? ? ? ? ? 5.000 ? ? ? ? ? ? ? ? ? ? ? ? ? ? ? ? 1.428 ? ? ? ? ? ? ? ? ? ?
Campylognathoides_zitteli              2.63 6.35 0.937 0.3134 0.2120 4.087 0.1450 1.745 ? ? 1.343 ? ? ? 0.5990 0.066 0.1640 8.38 2.44 ? 0.6424 1.500 1.09 1.923 5.000 1.920 9.932 1.595 ? 6.09 ? 1.060 0.766 0.2427 0.418 0.4412 2.215 2.925 1.046 0.818 0.606 ? 1.592 2.439 ? 1.314 0.955 0.4179 2.966 0.2320 0.6033 0.622
Campylognathoides_liasicus             3.31 12.56 0.846 0.2336 0.2731 2.863 0.1259 1.685 ? ? 1.443 0.1137 1.144 0.5895 0.6156 0.056 0.1202 12.37 2.16 ? 0.6794 1.578 2.14 2.333 5.000 2.612 5.750 1.203 ? 7.61 ? 1.241 0.669 0.2943 0.461 0.6849 2.063 1.839 1.068 0.940 0.742 0.775 1.586 2.319 0.763 1.239 0.632 0.4267 3.594 0.2640 0.6222 0.605
Scaphognathus_crassirostris            2.78 18.73 0.783 0.2649 0.1713 2.152 0.1765 1.416 ? ? 1.103 0.1381 ? 0.3554 0.5469 0.024 0.2029 9.07 2.50 ? 0.5444 1.208 2.69 2.296 4.000 1.324 5.000 1.275 ? 8.86 ? 1.700 0.843 0.1685 0.499 0.6059 2.355 1.200 1.089 1.050 0.980 1.520 1.696 2.270 0.952 1.148 0.364 0.3402 1.925 0.2429 0.4521 0.240
Orientognathus_chaoyangensis           2.14 ? ? ? ? ? ? ? ? ? ? ? ? ? ? 0.028 0.2671 11.73 3.51 ? 0.4432 1.342 2.79 2.000 4.000 1.657 4.221 1.101 ? 11.09 ? 0.843 0.618 0.2442 0.380 0.5556 ? 1.110 1.380 ? ? ? 3.453 1.976 0.885 1.012 0.570 0.5065 2.213 0.2224 0.4513 0.453
Dorygnathus_banthensis                 3.59 15.73 0.906 0.3733 0.2783 5.358 0.1895 1.428 ? ? 1.055 0.0857 2.482 0.5030 0.6338 0.040 0.3144 12.00 3.32 ? 0.6066 1.515 2.70 2.110 4.000 2.167 6.572 1.333 ? 8.43 ? 1.620 0.876 0.1721 0.506 0.6180 2.068 1.231 1.205 1.204 0.992 1.410 2.161 2.039 0.837 1.359 0.581 0.3767 2.475 0.4096 0.3956 0.286
Klobiodon_rochei                       ? ? ? ? ? ? ? ? ? ? ? ? ? ? ? 0.028 0.2440 11.62 2.11 0.1906 0.7155 ? ? ? ? ? ? ? ? ? ? ? ? ? ? ? ? ? ? ? ? ? ? ? ? ? ? ? ? ? ? ?
Dolicorhamphus_depressirostris         ? ? ? ? ? ? ? ? ? ? ? ? ? ? ? 0.020 ? ? 2.37 ? ? ? ? ? ? ? ? ? ? ? ? ? ? ? ? ? ? ? ? ? ? ? ? ? ? ? ? ? ? ? ? ?
Dolicorhamphus_bucklandi               ? ? ? ? ? ? ? ? ? ? ? ? ? ? ? 0.028 0.3333 14.29 3.33 0.3302 0.5867 ? ? ? ? ? ? ? ? ? ? ? ? ? ? ? ? ? ? ? ? ? ? ? ? ? ? ? ? ? ? ?
Fenghuangopterus_lii                   2.57 14.53 0.996 ? ? ? 0.1612 ? ? ? ? ? 3.962 ? 0.7214 0.044 0.1334 12.87 2.50 ? ? 1.375 2.09 1.951 3.000 2.669 2.339 0.800 ? 12.00 ? 1.349 1.000 0.1968 0.556 0.4877 2.027 1.984 0.600 0.446 0.396 1.510 2.610 ? 0.905 1.754 0.435 0.2991 ? ? ? ?
Rhamphorhynchus_muensteri              3.64 17.37 0.763 0.3463 0.1375 4.276 0.0933 2.099 ? ? 1.311 0.0935 1.310 0.2298 0.5790 0.036 0.4102 13.91 4.78 ? 0.6816 1.498 2.00 1.987 4.000 2.144 7.179 1.139 ? 7.28 0.753 1.633 0.762 0.2033 0.560 0.6818 2.198 2.531 0.942 0.857 0.867 1.323 2.365 2.193 0.859 1.451 0.501 0.4781 4.730 0.1875 0.5448 0.085
Nesodactylus_hesperius                 ? ? ? ? ? ? ? ? ? ? ? ? ? ? ? ? ? ? ? ? ? 1.287 2.19 2.143 4.000 1.123 6.544 0.941 ? 7.75 0.717 1.720 0.653 ? 0.574 0.5247 2.604 2.946 ? ? ? 1.379 ? ? ? ? ? ? ? ? ? ?
Cacibupteryx_caribensis                3.15 ? ? ? ? 2.833 ? 2.167 ? ? 0.867 ? 1.624 0.7241 ? 0.040 ? ? ? ? ? ? ? ? ? ? ? ? ? ? ? ? ? ? ? ? ? ? ? ? ? ? ? ? ? ? ? ? ? ? ? ?
Qinglongopterus_guoi                   ? 9.96 1.002 0.3333 0.2376 ? 0.2376 ? ? ? ? ? ? 0.6455 0.6400 0.028 0.3807 11.29 2.66 ? 0.6387 1.215 1.94 1.685 4.000 2.454 3.624 0.936 ? 7.09 ? 1.590 0.941 0.1413 0.511 0.4152 2.328 1.781 1.009 0.937 0.584 1.798 ? ? 0.685 1.254 0.654 0.4641 4.570 0.3521 0.4000 0.240
Harpactognathus_gentryii               3.67 ? ? ? ? ? ? ? ? ? ? ? ? ? ? 0.028 ? ? ? ? ? ? ? ? ? ? ? ? ? ? ? ? ? ? ? ? ? ? ? ? ? ? ? ? ? ? ? ? ? ? ? ?
Angustinaripterus_longicephalus        4.02 ? 0.871 0.3114 0.2114 9.444 0.3159 2.646 ? ? 1.143 ? ? ? 0.5174 0.036 0.1425 15.78 1.92 ? ? ? ? ? ? ? ? ? ? ? ? ? ? ? ? ? ? ? ? ? ? ? ? ? ? ? ? ? ? ? ? ?
Sericipterus_wucaiwanensis             4.08 14.27 ? 0.3010 ? ? ? ? ? ? ? 0.1279 ? ? ? 0.028 ? ? ? ? ? 1.866 2.37 2.019 ? ? ? 1.013 ? 6.81 ? ? 0.940 ? ? ? ? 1.271 0.922 ? 0.924 ? ? ? ? ? ? ? ? ? ? ?
Sordes_pilosus                         3.51 19.20 0.736 0.2000 0.1931 2.753 0.2150 1.712 ? ? 1.176 0.1601 1.360 0.6188 0.5034 0.026 0.2935 15.62 5.64 ? 0.4726 1.011 2.39 2.200 5.000 1.933 4.395 1.109 ? 11.66 ? 1.639 0.867 0.1855 0.403 0.6333 2.338 1.068 1.081 1.038 0.755 3.320 1.559 2.589 0.790 1.411 0.390 0.3293 1.574 0.2550 0.3269 0.359
Pterorhynchus_wellnhoferi              2.95 38.06 0.922 0.3215 ? ? ? ? 0.5318 5.471 1.204 ? ? 0.3315 0.5125 0.038 0.1834 14.20 2.33 ? 0.4878 1.544 4.69 1.505 5.000 2.893 7.685 ? ? 16.77 ? 1.750 0.722 0.2453 0.548 0.5507 ? 1.106 1.252 1.148 0.800 ? 2.206 2.384 0.808 1.167 0.347 ? ? ? ? ?
Kunpengopterus_sinensis                2.93 17.74 0.842 0.3789 ? ? ? ? 0.6632 4.025 1.100 ? ? ? ? ? 0.2444 11.69 3.79 ? ? 2.598 3.80 1.236 ? 1.792 4.502 1.210 ? 6.01 ? 1.635 0.823 0.4358 0.635 0.4463 2.416 1.128 1.070 1.092 0.900 ? ? ? 1.110 1.356 0.355 0.3820 1.035 0.2718 0.2393 0.220
Wukongopterus_lii                      4.15 ? 0.860 0.2722 ? ? ? ? 0.5072 ? ? ? ? ? 0.4952 0.056 0.1938 13.02 3.28 ? ? 2.039 ? ? 5.000 ? 5.975 1.324 ? ? ? 1.602 ? 0.1176 0.591 ? 2.342 1.179 1.243 1.287 1.127 ? ? 2.655 0.889 1.533 0.356 0.3367 1.790 0.4357 0.2307 0.199
Darwinopterus_zhengi                   ? ? ? ? ? ? ? ? ? ? ? ? ? ? ? ? ? ? ? ? ? 3.550 2.48 2.467 6.00 1.495 6.467 1.439 ? 9.34 ? 1.227 0.830 0.5161 0.656 ? ? 1.098 1.054 0.999 0.848 ? ? 3.236 0.830 1.744 0.448 0.3185 1.905 ? ? ?
Darwinopterus_linglongtaensis          3.78 22.88 0.842 0.4130 ? ? ? ? 0.3275 2.927 0.976 ? ? ? 0.4833 ? 0.2197 20.72 3.18 ? ? 1.610 3.82 1.810 5.000 1.921 4.224 1.215 ? 7.71 ? 1.484 0.834 0.4849 0.574 0.5771 2.027 1.497 1.135 1.180 1.184 0.769 2.963 2.846 0.990 1.250 0.460 0.3220 1.345 0.3493 0.2304 0.368
Darwinopterus_robustodens              5.00 31.38 0.863 0.3486 ? ? ? ? 0.4343 3.800 0.841 0.0662 ? ? 0.3441 0.040 0.2661 23.18 4.00 ? 0.3960 2.839 2.87 1.546 ? 2.514 3.732 1.129 ? 8.97 ? 1.600 0.571 0.4375 0.600 0.3571 2.167 1.300 1.154 1.154 1.031 1.070 0.947 2.873 0.860 1.395 ? 0.3500 1.000 0.3333 0.1429 0.143
Archaeoistiodactylus_linglongtaensis 4.20 ? ? ? ? ? ? ? ? 3.577 ? ? ? ? ? ? ? ? ? ? ? 2.493 ? ? ? ? ? ? ? ? ? 1.489 1.000 0.5100 0.596 0.5000 ? ? ? ? ? ? 2.597 2.636 0.936 1.409 0.251 0.3335 ? ? ? ?
Darwinopterus_modularis                4.65 29.58 0.834 0.3455 ? ? ? ? 0.4432 4.284 1.169 0.0852 ? ? 0.4846 0.054 0.2167 24.88 5.59 ? 0.5475 2.020 2.49 1.639 5.000 3.747 7.527 1.038 ? 9.84 ? 1.465 0.918 0.4063 0.601 0.5940 2.627 1.181 1.146 1.229 1.104 1.118 2.364 2.462 0.909 1.350 ? 0.3520 1.841 0.3360 0.2808 1.217
Changchengopterus_pani                 ? ? ? ? ? ? ? ? ? ? ? ? ? ? ? ? ? ? ? ? ? 1.167 1.17 1.333 3.000 1.133 3.007 1.222 ? 6.48 ? 1.421 1.000 0.4620 0.602 0.3509 ? 1.158 1.067 1.000 ? ? ? ? 0.811 1.190 0.471 0.4091 ? ? ? ?
Dendrorhynchoides_curvidentatus        ? 10.21 1.083 0.1068 ? ? ? ? ? ? ? ? 2.466 ? ? ? 0.0517 18.21 1.02 ? ? ? ? 1.516 ? 0.935 0.852 1.182 ? 14.76 ? 1.298 0.908 0.1114 0.308 0.4349 2.614 1.623 0.822 0.628 ? ? ? ? 0.723 1.344 0.518 0.4523 1.211 0.2417 0.4524 0.300
Luopterus_mutoudengensis               ? ? 0.801 0.1272 ? ? ? ? 0.1917 1.460 2.136 0.1127 3.218 ? ? ? 0.0989 12.87 ? ? ? 1.181 ? ? 5.000 ? 2.000 1.889 ? ? ? 1.556 1.000 0.1215 0.323 0.4695 2.404 1.852 0.820 0.500 0.100 ? 1.871 2.528 0.778 1.286 0.556 0.4444 1.506 0.1667 0.7500 0.500
Batrachognathus_volans                 ? 12.29 0.977 0.0208 ? ? ? ? 0.1816 0.859 1.398 0.1406 2.923 ? 0.6351 0.048 0.0644 11.53 1.11 ? ? 1.170 1.76 1.737 ? ? ? 1.033 ? 13.13 ? 1.609 0.823 ? 0.326 ? 2.594 ? ? ? ? ? ? ? 0.628 1.616 0.292 0.3833 1.545 0.1477 0.5742 0.620
Jeholopterus_ningchengensis            2.76 7.52 1.065 0.0877 ? ? ? ? 0.2596 0.920 1.095 ? 2.399 ? 0.6883 0.028 0.0926 13.01 1.23 ? 0.6377 1.126 1.75 1.507 5.000 0.403 0.868 1.532 ? 13.13 ? 1.275 0.819 0.1529 0.326 0.3821 2.562 1.480 0.891 0.633 0.178 1.416 ? 3.055 0.702 1.149 0.457 0.4517 1.494 0.1590 0.6528 0.494
Anurognathus_ammoni                    1.66 14.15 0.891 0.0419 ? ? ? ? 0.1830 1.175 1.211 0.1655 2.546 ? 0.4894 0.030 0.1651 12.88 1.33 ? 0.3678 1.384 3.12 1.321 5.000 0.556 0.894 1.220 ? 13.85 ? 1.433 0.839 0.1389 0.285 0.5540 2.279 1.686 0.798 0.462 ? ? 1.622 3.139 0.796 1.463 0.475 0.4649 2.469 0.1857 0.5240 0.487
Kryptodrakon_progenitor                ? ? ? ? ? ? ? ? ? ? ? ? ? ? ? ? ? ? ? ? ? ? ? ? ? ? ? ? ? ? ? ? ? ? 1.027 ? 2.547 ? ? ? ? ? ? ? ? ? ? ? ? ? ? ?
Painten_pterodactyloid                 3.83 25.87 0.797 0.4424 ? ? ? ? 0.3042 2.241 1.065 0.0767 ? ? 0.5215 0.042 0.4741 19.96 9.52 ? 0.5753 1.375 3.05 1.275 5.000 0.579 2.229 1.515 ? 9.50 ? 1.359 0.638 0.3412 0.630 0.4827 ? 1.140 1.095 1.107 0.864 1.540 2.825 2.408 0.953 1.174 0.483 0.3190 0.698 0.3412 0.2057 0.173
Cuspicephalus_scarfi                   5.93 ? ? 0.3659 ? ? ? ? 0.4755 5.167 0.906 0.0450 ? ? 0.6204 0.116 ? ? ? ? ? ? ? ? ? ? ? ? ? ? ? ? ? ? ? ? ? ? ? ? ? ? ? ? ? ? ? ? ? ? ? ?
Germanodactylus_rhamphastinus          4.54 34.81 0.862 0.3118 ? ? ? ? 0.4105 3.043 1.065 0.0446 ? ? 0.5242 0.058 0.4718 17.43 10.50 ? 0.5016 2.693 5.01 1.074 5.000 ? ? 1.253 ? 11.64 ? 1.448 0.875 ? 1.068 0.7015 1.317 1.427 0.824 0.772 0.705 1.169 2.064 3.640 1.032 1.471 0.469 0.3179 ? ? ? ?
Germanodactylus_cristatus              4.33 26.29 0.752 0.3921 ? ? ? ? 0.3552 2.404 1.149 0.0680 ? ? 0.5213 0.052 0.4112 16.90 6.63 ? 0.6260 3.312 3.43 1.194 5.000 0.499 1.424 1.266 ? 13.40 ? 1.274 0.812 0.5467 1.093 0.7204 1.783 1.381 0.943 0.825 0.718 1.528 1.966 3.408 0.958 1.434 0.383 0.3340 1.091 0.3395 0.1957 0.092
Pterodactylus_antiquus                 6.16 27.95 0.802 0.4560 ? ? ? ? 0.2467 3.194 1.474 0.0766 ? ? 0.4625 0.079 0.3878 23.05 9.75 ? 0.5105 5.090 6.79 1.313 5.000 0.489 1.168 1.359 ? 10.53 ? 1.339 0.855 0.5036 0.991 0.7031 1.556 1.306 0.945 0.840 0.641 1.154 2.127 3.154 0.994 1.388 0.373 0.3668 0.969 0.3336 0.1637 0.177
Normannognathus_wellnhoferi            4.90 ? ? ? ? ? ? ? ? ? ? ? ? ? ? ? ? ? ? ? ? ? ? ? ? ? ? ? ? ? ? ? ? ? ? ? ? ? ? ? ? ? ? ? ? ? ? ? ? ? ? ?
Aurorazhdarcho_primordius              ? ? ? ? ? ? ? ? ? ? ? ? ? ? ? ? ? ? ? ? ? ? ? 1.165 ? 0.480 1.333 1.250 ? 10.89 ? 1.329 0.933 0.6538 1.511 ? ? 1.915 0.592 0.423 0.422 1.094 3.235 ? 1.226 1.510 0.346 0.1823 0.963 0.3278 0.1555 0.161
Cycnorhamphus_suevicus                 4.42 20.62 0.827 0.4032 ? ? ? ? 0.3364 3.569 1.427 0.1623 6.016 ? 0.0514 0.012 0.3065 15.23 3.99 ? 0.0928 2.224 3.84 1.286 5.000 0.432 1.535 1.057 ? 9.30 ? 1.305 0.810 0.7317 1.630 0.6160 1.788 2.123 0.818 0.595 0.499 1.190 1.666 2.645 1.152 1.482 0.339 0.2280 ? ? ? ?
Pterodactylus_micronyx               5.32 30.83 0.777 0.5025 ? ? ? ? 0.1885 3.262 2.138 0.0620 3.253 0.6449 0.2631 0.072 0.3878 25.00 8.72 ? 0.3248 3.038 5.44 1.192 5.000 0.624 1.587 1.099 ? 13.12 ? 1.102 0.764 0.5169 1.328 0.5138 1.874 1.646 0.778 0.594 0.518 1.303 2.443 2.731 1.039 1.379 0.301 0.2585 0.997 0.3410 0.1976 0.213
Liaodactylus_primus                    6.69 ? 0.880 0.5000 ? ? ? ? 0.3113 3.322 1.087 0.0685 2.327 0.3762 0.5515 0.152 0.3050 33.94 10.23 ? 0.5888 ? ? ? ? ? ? ? ? ? ? ? ? ? ? ? ? ? ? ? ? ? ? ? ? ? ? ? ? ? ? ?
Ctenochasma_elegans                    8.11 28.39 0.806 0.6119 ? ? ? ? 0.1265 3.214 1.719 0.0878 3.561 0.1758 0.6095 0.406 0.5873 24.33 22.42 ? 0.7242 4.210 4.66 ? 5.000 0.479 1.110 1.236 ? 11.96 ? 1.235 0.765 0.5138 1.047 0.9256 1.366 1.400 0.919 0.718 0.667 1.255 2.452 3.389 0.857 1.442 0.327 0.3730 1.054 0.3146 0.2332 0.152
Pterodaustro_guinazui                  10.77 38.38 0.961 0.6873 ? ? ? ? 0.1419 3.790 1.262 0.0377 ? ? 0.7238 1.000 0.5955 26.11 15.67 ? 0.8843 4.294 5.21 1.228 7.00 0.822 2.854 1.039 ? 11.61 ? 1.435 0.757 ? 1.052 ? 1.865 1.604 0.975 0.753 0.602 1.273 2.940 ? 0.855 1.556 0.530 0.5125 1.690 0.3537 0.2212 0.168
Beipiaopterus_chenianus                ? ? ? ? ? ? ? ? ? ? ? ? ? ? ? ? ? ? ? ? ? 3.984 8.81 0.966 5.000 0.404 1.066 1.123 0.4221 18.43 ? 1.349 0.819 0.2735 1.035 0.6092 1.687 0.927 1.575 1.317 1.102 ? ? ? 0.706 1.993 0.380 0.3428 0.927 0.3146 0.1107 0.119
Gegepterus_changi                      9.94 39.19 0.861 0.6700 ? ? ? ? 0.1879 4.429 1.212 0.0667 ? ? 0.4224 0.151 ? 30.98 19.08 ? 0.4718 3.672 5.06 0.987 ? ? ? ? 0.3852 ? ? ? ? ? ? ? ? ? 1.015 ? ? ? 2.171 ? ? ? ? ? ? ? ? ?
Kepodactylus_insperatus                ? ? ? ? ? ? ? ? ? ? ? ? ? ? ? ? ? ? ? ? ? 2.712 ? ? ? ? ? ? ? ? ? ? ? ? ? ? 1.250 ? ? ? ? ? ? ? 0.858 ? ? ? ? ? ? ?
Elanodactylus_prolatus                 ? ? ? ? ? ? ? ? ? ? ? ? ? ? ? ? ? ? ? ? ? 3.638 6.39 1.370 ? ? ? 1.321 ? 12.31 ? 1.107 0.816 ? 0.848 0.5086 1.590 1.400 1.142 1.049 0.701 1.029 2.130 2.130 ? ? ? ? 1.132 0.2248 0.2058 ?
Moganopterus_zhuiana                   11.54 ? 0.913 0.8880 ? ? ? ? 0.2200 9.706 1.000 ? ? 0.0899 0.3067 0.064 0.3109 34.25 14.35 ? 0.3796 7.250 ? ? ? ? ? ? ? ? ? ? ? ? ? ? ? ? ? ? ? ? ? ? ? ? ? ? ? ? ? ?
Feilongus_youngi                       10.38 ? 0.893 0.5946 ? ? ? ? 0.2261 6.332 ? 0.0414 ? 0.0788 0.3009 0.076 0.4476 29.14 15.31 ? 0.3536 6.364 ? ? ? ? ? ? ? ? ? ? ? ? ? ? ? ? ? ? ? ? ? ? ? ? ? ? ? ? ? ?
Ardeadactylus_longicollum              5.70 28.07 0.837 0.4952 ? ? ? ? 0.3096 3.404 1.318 0.0891 6.789 ? 0.4803 0.058 0.4087 24.73 ? ? 0.4823 5.335 7.02 1.301 5.000 0.432 1.216 1.157 ? 11.50 ? 1.290 0.754 0.6005 1.661 0.6815 1.500 2.055 0.776 0.466 0.393 1.198 2.117 2.307 1.143 1.505 0.226 0.2013 ? ? ? ?
Huanhepterus_quingyangensis            9.55 ? ? ? ? ? ? ? ? ? ? ? ? ? ? 0.100 ? ? 14.06 ? ? 8.258 8.65 0.758 5.000 ? ? ? ? 7.54 ? 1.648 0.861 ? 0.875 0.5644 1.578 1.479 0.883 0.704 0.634 0.821 ? ? 0.931 2.040 ? 0.2523 ? 0.2073 ? ?
Plataleorhynchus_streptophorodon       ? ? ? ? ? ? ? ? ? ? ? ? ? ? ? 0.124 ? ? ? ? ? ? ? ? ? ? ? ? ? ? ? ? ? ? ? ? ? ? ? ? ? ? ? ? ? ? ? ? ? ? ? ?
Gnathosaurus_macrurus                  ? ? ? ? ? ? ? ? ? ? ? ? ? ? ? 0.120 0.3961 43.47 14.05 ? 0.5584 8.216 ? ? ? ? ? ? ? ? ? ? ? ? ? ? ? ? ? ? ? ? ? ? ? ? ? ? ? ? ? ?
Gnathosaurus_subulatus                 12.44 ? ? 0.5019 ? ? ? ? 0.2927 5.179 1.461 0.0504 3.233 0.2884 0.5704 0.140 ? ? 14.51 ? ? ? ? ? ? ? ? ? ? ? ? ? ? ? ? ? ? ? ? ? ? ? ? ? ? ? ? ? ? ? ? ?
Haopterus_gracilis                     3.82 26.07 0.820 0.4240 ? ? ? ? 0.3555 7.616 ? ? ? ? 0.5405 0.052 0.4719 13.09 7.96 ? 0.6728 1.395 3.00 1.017 ? ? ? 0.786 ? 11.78 ? 1.438 0.888 0.3736 1.180 ? ? 2.095 0.799 0.649 0.331 ? ? ? ? ? ? ? ? 0.3160 0.1111 0.169
Ornithostoma_sedgwicki                 5.43 ? ? ? ? ? ? ? ? ? ? ? ? ? ? ? ? ? ? ? ? ? ? ? ? ? ? ? ? ? ? ? ? ? ? ? ? ? ? ? ? ? ? ? ? ? ? ? ? ? ? ?
Volgadraco_bogolubovi                  ? ? ? ? ? ? ? ? ? ? ? ? ? ? ? ? ? ? 7.12 ? ? 2.400 4.76 0.801 ? ? ? ? ? ? ? ? ? ? ? ? ? ? ? ? ? ? ? ? ? ? ? ? ? ? ? ?
Tethydraco_regalis                     ? ? ? ? ? ? ? ? ? ? ? ? ? ? ? ? ? ? ? ? ? ? ? ? ? ? ? ? ? ? 1.041 ? ? ? ? ? ? ? ? ? ? ? ? ? ? ? ? ? ? ? ? ?
Pteranodon_sternbergi                  6.14 43.18 0.914 0.7135 ? ? ? ? 0.1789 1.986 0.716 0.0325 ? 0.0402 ? ? 0.6883 16.42 6.49 ? ? 2.150 4.09 0.937 ? 0.832 0.829 0.914 ? 13.55 ? 1.446 0.741 0.3726 2.367 0.5438 1.542 2.684 0.798 0.582 0.324 1.283 2.075 2.169 1.003 1.397 0.315 0.2479 ? ? ? ?
Pteranodon_longiceps                   4.78 ? 0.870 0.6939 ? ? ? ? 0.2257 2.086 0.761 0.0497 3.475 0.0336 ? ? 0.6367 16.02 5.56 ? ? 2.070 ? ? 10 ? ? 0.903 ? ? ? 1.369 0.678 0.3003 2.154 0.4501 1.704 2.428 0.814 0.593 0.297 1.132 2.423 2.040 0.982 1.408 0.316 0.3196 1.074 0.4130 0.0939 0.108
Alamodactylus_byrdi                    ? ? ? ? ? ? ? ? ? ? ? ? ? ? ? ? ? ? ? ? ? ? ? ? ? ? ? ? ? ? 0.975 ? ? ? ? ? ? ? ? ? ? ? ? ? ? ? ? ? ? ? ? ?
Cretornis_hlavaci                      ? ? ? ? ? ? ? ? ? ? ? ? ? ? ? ? ? ? ? ? ? ? ? ? ? ? ? ? ? ? ? ? ? ? ? ? ? ? ? ? ? ? ? ? ? ? ? ? ? ? ? ?
Simurghia_robusta                      ? ? ? ? ? ? ? ? ? ? ? ? ? ? ? ? ? ? ? ? ? ? ? ? ? ? ? ? ? ? 0.671 ? ? ? ? ? ? ? ? ? ? ? ? ? ? ? ? ? ? ? ? ?
Alcione_elainus                        ? ? ? ? ? ? ? ? ? ? ? ? ? ? ? ? ? ? ? ? ? ? ? ? ? ? ? 0.999 ? ? 0.695 1.274 0.715 ? 1.504 0.5248 ? ? ? ? ? ? ? ? 1.003 ? ? ? ? ? ? ?
Muzquizopteryx_coahuilensis            4.08 ? ? ? ? ? ? ? ? 2.688 1.714 ? ? ? ? ? ? ? ? ? ? ? ? ? 8.00 ? ? ? ? ? 0.702 1.391 0.773 0.6011 ? ? ? ? ? ? ? 0.957 2.425 ? 0.969 1.397 ? 0.2018 ? ? ? ?
Nyctosaurus_grandis                    ? ? ? ? ? ? ? ? ? ? ? ? ? ? ? ? ? ? ? ? ? 2.345 ? ? ? ? ? ? ? ? 0.716 1.300 0.678 ? 0.910 0.8025 1.898 ? ? ? ? ? ? ? 0.878 ? ? ? ? ? ? ?
Nyctosaurus_lamegoi                    ? ? ? ? ? ? ? ? ? ? ? ? ? ? ? ? ? ? ? ? ? ? ? ? ? ? ? ? ? ? 0.740 ? ? ? ? ? ? ? ? ? ? ? ? ? ? ? ? ? ? ? ? ?
Nyctosaurus_nanus                      ? ? ? ? ? ? ? ? ? ? ? ? ? ? ? ? ? ? ? ? ? ? ? 0.995 ? ? ? ? ? 6.75 0.596 ? ? ? ? ? ? ? ? ? ? ? ? ? ? ? ? ? ? ? ? ?
Nyctosaurus_gracilis                   5.83 31.98 0.885 0.6637 ? ? ? ? 0.2690 2.759 1.109 0.0788 1.935 0.5217 ? ? 0.5612 21.58 12.11 ? ? 2.173 3.60 1.088 9.00 0.462 0.828 0.898 ? 8.88 0.626 1.837 0.697 0.7837 2.996 0.5522 1.576 3.523 0.796 0.453 0.377 0.902 3.719 2.138 0.913 1.352 0.292 0.2755 ? ? ? ?
Serradraco_sagittirostris              ? ? ? ? ? ? ? ? ? ? ? ? ? ? ? ? ? ? ? ? ? ? ? ? ? ? ? ? ? ? ? ? ? ? ? ? ? ? ? ? ? ? ? ? ? ? ? ? ? ? ? ?
Aussiedraco_molnari                    ? ? ? ? ? ? ? ? ? ? ? ? ? ? ? ? ? ? 4.88 ? ? ? ? ? ? ? ? ? ? ? ? ? ? ? ? ? ? ? ? ? ? ? ? ? ? ? ? ? ? ? ? ?
Hongshanopterus_lacustris              ? ? ? 0.4895 ? ? ? ? 0.2795 ? ? 0.0770 2.996 0.4516 0.5000 0.072 ? ? ? ? ? 1.325 ? ? ? ? ? ? ? ? ? ? ? ? ? ? ? ? ? ? ? ? ? ? ? ? ? ? ? ? ? ?
Targaryendraco_wiedenrothi             ? ? ? ? ? ? ? ? ? ? ? ? ? ? ? ? ? ? 3.38 ? ? ? ? ? ? ? ? ? ? ? ? ? 0.672 ? ? ? ? ? ? ? ? ? ? ? ? ? ? ? ? ? ? ?
Lonchodectes_compressirostris          6.90 ? ? ? ? ? ? ? ? ? ? ? ? ? ? ? ? ? 3.29 ? ? ? ? ? ? ? ? ? ? ? ? ? ? ? ? ? ? ? ? ? ? ? ? ? ? ? ? ? ? ? ? ?
Ikrandraco_avatar                      7.07 ? 0.907 0.5002 ? ? ? ? 0.3366 3.782 1.500 0.0579 4.070 0.1988 0.6059 0.080 0.5136 20.24 9.38 0.4588 0.5815 2.648 ? ? ? ? ? ? ? ? ? 1.644 0.524 0.7117 1.264 0.8331 1.460 2.060 0.954 ? ? ? ? ? ? ? ? ? ? ? ? ?
Ikrandraco_machaerorhynchus            ? ? ? ? ? ? ? ? ? ? ? ? ? ? ? ? ? ? 3.10 ? ? ? ? ? ? ? ? ? ? ? ? ? ? ? ? ? ? ? ? ? ? ? ? ? ? ? ? ? ? ? ? ?
Lonchodraco_giganteus                  3.26 ? ? ? ? ? ? ? ? ? ? ? ? ? ? ? ? ? 4.92 ? ? ? ? ? ? ? ? ? ? ? ? ? 0.683 ? ? ? ? ? ? ? ? ? ? ? ? ? ? ? ? ? ? ?
Lonchodraco_microdon                   9.46 ? ? ? ? ? ? ? ? ? ? ? ? ? ? ? ? ? ? ? ? ? ? ? ? ? ? ? ? ? ? ? ? ? ? ? ? ? ? ? ? ? ? ? ? ? ? ? ? ? ? ?
Lonchodraco_denticulatus               1.66 ? ? ? ? ? ? ? ? ? ? ? ? ? ? ? ? ? ? ? ? ? ? ? ? ? ? ? ? ? ? ? ? ? ? ? ? ? ? ? ? ? ? ? ? ? ? ? ? ? ? ?
Nurhachius_ignaciobritoi               5.16 27.86 0.881 0.3779 ? ? ? ? 0.5968 6.399 1.402 0.0648 5.966 ? 0.3506 0.047 0.3207 21.68 7.04 ? 0.3750 2.311 3.25 1.407 ? ? ? 0.810 ? 10.15 ? 1.709 0.454 0.3798 1.124 0.5261 1.619 2.021 0.820 0.638 ? ? 1.889 ? 1.104 1.257 ? 0.1349 1.136 0.4430 ? ?
Liaoxipterus_brachyognathus            ? ? ? ? ? ? ? ? ? ? ? ? ? ? ? 0.044 0.2863 22.39 5.34 ? 0.3418 ? ? ? ? ? ? ? ? ? ? ? ? ? ? ? ? ? ? ? ? ? ? ? ? ? ? ? ? ? ? ?
Istiodactylus_sinensis                 5.21 38.25 0.902 0.2097 ? ? ? ? 0.6409 4.610 1.265 0.0576 ? ? 0.2331 0.060 0.1196 17.07 2.83 ? 0.2314 2.073 3.18 1.212 ? ? ? 0.896 ? 14.40 ? 1.751 0.483 ? 1.249 0.5819 1.716 2.046 0.892 0.715 ? ? ? ? 1.206 1.134 ? ? ? ? ? ?
Istiodactylus_latidens                 6.29 38.02 0.755 0.1748 ? ? ? ? 0.4304 3.707 1.134 0.0509 3.833 ? 0.1539 0.052 0.1655 18.42 3.09 ? 0.2279 ? 3.60 1.105 ? ? ? 0.796 ? 10.75 ? 1.732 0.442 0.2520 ? 0.4913 ? ? ? ? ? ? ? ? 0.909 ? ? ? ? ? ? ?
Pterodactylus_polyodon               7.74 ? ? ? ? ? ? ? ? ? ? ? ? ? ? ? ? ? ? ? ? ? ? ? ? ? ? ? ? ? ? ? ? ? ? ? ? ? ? ? ? ? ? ? ? ? ? ? ? ? ? ?
Zhenyuanopterus_longirostris           8.17 32.30 0.908 0.5505 ? ? ? ? 0.2752 3.998 1.268 0.0397 ? ? 0.8073 0.172 0.5616 21.16 9.38 ? 0.8671 2.664 4.74 ? 6.00 0.593 1.012 1.333 ? 12.44 ? 1.248 0.526 0.4389 1.095 0.7071 1.317 1.714 0.764 0.583 0.528 ? ? ? 1.000 0.952 0.468 0.1100 ? ? ? ?
Boreopterus_giganticus                 6.38 ? 0.876 0.5860 ? ? ? ? 0.2161 2.767 0.935 ? ? ? 0.6872 0.114 0.6353 15.09 13.21 ? 0.7897 ? ? ? ? ? ? ? ? ? ? ? ? ? ? ? ? ? ? ? ? ? ? ? ? ? ? ? ? ? ? ?
Boreopterus_cuiae                      5.88 ? 0.851 0.5534 ? ? ? ? 0.2261 3.960 1.094 ? ? ? 0.6628 0.112 0.6500 20.13 11.91 ? 0.7771 2.198 ? ? ? ? 2.029 ? ? ? ? 1.392 ? 0.4091 1.190 ? 1.758 1.734 0.894 0.715 0.635 ? ? ? 1.038 1.000 ? 0.1585 ? ? ? ?
Hamipterus_tianshanensis               4.85 24.06 ? 0.5684 ? ? ? ? 0.2948 2.522 0.806 0.0695 1.431 0.1966 0.6652 0.068 0.4453 15.91 8.33 ? 0.5725 2.731 2.71 1.312 6.00 ? ? 0.905 ? 12.48 ? ? 0.500 0.4882 ? ? 1.834 1.836 0.758 ? 0.219 ? 2.629 1.622 1.133 ? ? ? ? ? ? ?
Brasileodactylus_araripensis           ? ? ? ? ? ? ? ? ? ? ? ? ? ? ? ? ? ? 5.54 ? ? ? ? ? ? ? ? ? ? ? ? ? ? ? ? ? ? ? ? ? ? ? ? ? ? ? ? ? ? ? ? ?
Barbosania_gracilirostris              3.25 29.25 0.844 0.5349 ? ? ? ? 0.2455 4.545 0.851 0.0598 ? ? 0.6733 0.044 0.5128 17.60 7.88 ? 0.7098 ? ? 0.927 ? 0.619 1.467 ? ? 11.86 ? 1.407 0.528 0.5785 0.981 0.8043 ? ? ? ? ? ? ? ? 0.801 ? ? ? ? ? ? ?
Cearadactylus_atrox                    4.83 ? 0.846 0.4259 ? ? ? ? 0.3253 2.206 ? ? 3.238 ? 0.4171 0.062 0.2282 13.94 3.29 ? 0.4542 ? ? ? ? ? ? ? ? ? ? ? ? ? ? ? ? ? ? ? ? ? ? ? ? ? ? ? ? ? ? ?
Guidraco_venator                       4.42 ? 0.868 0.5395 ? ? ? ? 0.2500 3.167 0.948 0.0423 ? ? 0.6342 0.088 0.5364 13.63 6.67 ? 0.7322 1.278 ? ? ? ? ? ? ? ? ? ? ? ? ? ? ? ? ? ? ? ? ? ? ? ? ? ? ? ? ? ?
Ludodactylus_colorhinus                ? ? ? ? ? ? ? ? ? ? ? ? ? ? ? ? ? ? ? ? ? ? ? ? ? ? ? ? ? ? ? ? ? ? ? ? ? ? ? ? ? ? ? ? ? ? ? ? ? ? ? ?
Ludodactylus_sibbicki                  4.52 ? 0.891 0.5049 ? ? ? ? 0.3055 2.668 0.983 0.0449 ? 0.1919 0.6882 0.080 0.3832 14.69 5.00 ? 0.6982 ? ? ? ? ? ? ? ? ? ? ? ? ? ? ? ? ? ? ? ? ? ? ? ? ? ? ? ? ? ? ?
Aetodactylus_halli                     ? ? ? ? ? ? ? ? ? ? ? ? ? ? ? 0.108 0.4078 29.60 10.49 ? 0.7540 ? ? ? ? ? ? ? ? ? ? ? ? ? ? ? ? ? ? ? ? ? ? ? ? ? ? ? ? ? ? ?
Camposipterus_nasutus                  4.97 ? ? ? ? ? ? ? ? ? ? ? ? ? ? ? ? ? ? ? ? ? ? ? ? ? ? ? ? ? ? ? ? ? ? ? ? ? ? ? ? ? ? ? ? ? ? ? ? ? ? ?
Cimoliopterus_dunni                    10.88 ? ? ? ? ? ? ? ? ? ? ? ? ? ? ? ? ? ? ? ? ? ? ? ? ? ? ? ? ? ? ? ? ? ? ? ? ? ? ? ? ? ? ? ? ? ? ? ? ? ? ?
Cimoliopterus_cuvieri                  5.08 ? ? ? ? ? ? ? ? ? ? ? ? ? ? ? ? ? ? ? ? ? ? ? ? ? ? ? ? ? ? ? ? ? ? ? ? ? ? ? ? ? ? ? ? ? ? ? ? ? ? ?
Aerodraco_sedgwickii                   5.62 ? ? ? ? ? ? ? ? ? ? ? ? ? ? ? ? ? ? ? ? ? ? ? ? ? ? ? ? ? ? ? ? ? ? ? ? ? ? ? ? ? ? ? ? ? ? ? ? ? ? ?
Liaoningopterus_gui                    6.73 ? ? ? ? ? ? ? ? ? ? ? ? ? ? 0.068 0.3625 12.09 4.76 ? ? 2.207 ? ? ? ? ? ? ? ? ? ? ? ? ? ? ? ? ? ? ? ? ? ? ? ? ? ? ? ? ? ?
Anhanguera_robustus                    ? ? ? ? ? ? ? ? ? ? ? ? ? ? ? 0.071 0.4823 15.42 6.88 0.2728 0.5544 1.833 1.98 1.070 5.000 0.713 1.934 0.757 ? 11.59 ? 1.345 0.465 ? 0.983 ? ? ? ? ? ? 1.204 2.101 ? 0.955 ? ? ? 0.921 ? ? ?
Anhanguera_piscator                    5.43 27.52 0.845 0.4741 ? ? ? ? 0.2921 2.823 1.828 0.0572 ? 0.3454 0.6452 0.089 0.4833 16.06 6.72 0.2796 0.6671 1.389 2.81 1.048 5.000 0.747 2.386 0.772 ? 11.08 ? 1.529 0.464 ? 1.004 0.6934 1.899 ? ? ? ? ? 2.754 ? 0.918 1.218 ? 0.2050 0.514 0.4879 ? ?
Anhanguera_blittersdorffi              6.00 ? 0.841 0.5019 ? ? ? ? 0.3022 3.326 0.989 0.0580 2.096 0.4173 0.6592 0.098 ? 17.30 ? 0.2683 0.6732 ? ? ? ? ? ? ? ? ? ? ? ? ? ? ? ? ? ? ? ? ? ? ? ? ? ? ? ? ? ? ?
Tropeognathus_mesembrinus              5.10 ? 0.850 0.4508 ? ? ? ? 0.3721 3.534 0.808 0.0433 1.879 0.4809 0.5589 0.048 0.2994 16.93 5.27 0.2491 0.6539 ? ? ? ? ? ? ? ? ? ? ? ? ? ? ? ? ? ? ? ? ? ? ? ? ? ? ? ? ? ? ?
Ornithocheirus_platystomus             ? ? ? ? ? ? ? ? ? ? ? ? ? ? ? ? ? ? ? ? ? ? ? ? ? ? ? ? ? ? ? ? ? ? ? ? ? ? ? ? ? ? ? ? ? ? ? ? ? ? ? ?
Ornithocheirus_simus                   ? ? ? ? ? ? ? ? ? ? ? ? ? ? ? ? ? ? ? ? ? ? ? ? ? ? ? ? ? ? ? ? ? ? ? ? ? ? ? ? ? ? ? ? ? ? ? ? ? ? ? ?
Siroccopteryx_moroccensis              ? ? ? ? ? ? ? ? ? ? ? ? ? ? ? ? ? ? ? ? ? ? ? ? ? ? ? ? ? ? ? ? ? ? ? ? ? ? ? ? ? ? ? ? ? ? ? ? ? ? ? ?
Coloborhynchus_capito                  ? ? ? ? ? ? ? ? ? ? ? ? ? ? ? ? ? ? ? ? ? ? ? ? ? ? ? ? ? ? ? ? ? ? ? ? ? ? ? ? ? ? ? ? ? ? ? ? ? ? ? ?
Coloborhynchus_wadleighi               ? ? ? ? ? ? ? ? ? ? ? ? ? ? ? ? ? ? ? ? ? ? ? ? ? ? ? ? ? ? ? ? ? ? ? ? ? ? ? ? ? ? ? ? ? ? ? ? ? ? ? ?
Coloborhynchus_clavirostris            ? ? ? ? ? ? ? ? ? ? ? ? ? ? ? ? ? ? ? ? ? ? ? ? ? ? ? ? ? ? ? ? ? ? ? ? ? ? ? ? ? ? ? ? ? ? ? ? ? ? ? ?
Eopteranodon_lii                       4.03 24.34 0.949 0.3015 ? ? ? ? 0.4478 2.140 ? ? ? ? ? ? 0.6131 ? ? ? ? 2.555 5.08 1.259 ? ? ? ? ? 11.56 ? 1.495 0.898 0.5443 1.539 0.6076 1.692 2.025 0.773 0.522 0.347 ? 3.146 2.543 1.182 ? ? ? ? ? ? ?
Huaxiapterus_jii                       3.83 20.83 0.909 0.1096 ? ? ? ? 0.5257 2.201 ? ? ? ? ? ? 0.4752 14.72 3.32 0.6576 ? 3.399 4.43 1.171 ? ? ? ? 0.4123 10.60 ? 1.481 0.844 0.5128 1.671 0.6716 1.727 2.044 0.786 0.567 0.279 0.845 ? ? 1.266 1.410 0.355 0.2411 ? ? ? ?
Sinopterus_dongi                       3.45 30.94 0.721 0.1576 ? ? ? ? 0.6829 2.983 0.867 ? ? ? ? ? 0.5184 13.13 5.40 0.5005 ? 2.448 4.00 1.140 5.000 ? ? 1.069 0.5071 11.11 ? 1.454 0.821 0.4896 1.577 0.7751 1.409 1.988 0.762 0.525 0.239 1.366 ? 2.535 1.226 1.415 0.208 0.2081 0.927 0.2607 0.2571 0.285
Sinopterus_benxiensis                  3.36 ? 0.779 0.3346 ? ? ? ? 0.4705 3.003 ? 0.1009 ? ? ? ? 0.5369 15.83 7.91 0.5468 ? 2.889 ? ? ? ? ? ? ? ? ? 1.919 0.857 0.5042 2.145 0.7692 1.267 2.839 0.739 0.557 ? ? ? ? 1.806 1.375 ? 0.2273 ? ? ? ?
Sinopterus_corollatus                  3.66 19.66 0.854 0.3073 ? ? ? ? 0.4417 2.321 ? ? ? ? ? ? 0.5515 13.91 5.76 0.6613 ? 1.637 2.49 ? ? ? ? 1.175 0.5086 10.08 ? 1.479 0.806 0.5408 1.941 0.5944 1.655 2.185 0.640 0.417 0.196 0.999 ? ? 1.319 1.513 0.285 0.1996 0.912 0.4092 0.1338 0.116
Bakonydraco_galaczi                    5.68 ? ? ? ? ? ? ? ? ? ? ? ? ? ? ? 0.5000 20.17 12.63 0.4822 ? ? ? ? ? ? ? ? ? ? ? ? ? ? ? ? ? ? ? ? ? ? ? ? ? ? ? ? ? ? ? ?
Keresdrakon_vilsoni                    4.12 ? ? ? ? ? ? ? ? 1.482 ? ? ? ? ? ? ? ? 10.31 ? ? 2.519 1.80 ? ? ? ? ? ? 5.79 ? 1.320 0.637 ? ? ? ? 2.156 ? ? ? ? 1.526 ? ? ? ? ? ? ? ? ?
Caiuajara_dobruskii                    ? ? ? ? ? ? ? ? ? 1.542 0.807 ? ? 0.0338 ? ? 0.3677 9.78 2.23 0.3116 ? 1.712 ? 1.053 6.00 0.497 0.776 ? 0.4396 12.19 ? 1.330 0.574 ? 1.673 ? 2.027 1.932 0.907 0.955 0.291 1.489 ? ? 1.009 1.225 ? ? ? ? ? ?
Tupandactylus_navigans                 3.04 ? ? 0.2531 ? ? ? ? 0.4747 2.071 0.766 0.1020 1.750 0.1104 ? ? ? ? ? ? ? ? ? ? ? ? ? ? ? ? ? ? ? ? ? ? ? ? ? ? ? ? ? ? ? ? ? ? ? ? ? ?
Tupandactylus_imperator                3.52 ? ? 0.1838 ? ? ? ? 0.6803 2.680 0.772 0.0257 ? ? ? ? 0.5100 12.86 2.92 0.5100 ? ? ? ? ? ? ? ? ? ? ? ? ? ? ? ? ? ? ? ? ? ? ? ? ? ? ? ? ? ? ? ?
Vectidraco_daisymorrisae               ? ? ? ? ? ? ? ? ? ? ? ? ? ? ? ? ? ? ? ? ? ? ? 1.750 5.000 ? ? ? ? ? ? ? ? ? ? ? ? ? ? ? ? ? 2.073 ? ? ? ? ? ? ? ? ?
Europejara_olcadesorum                 ? ? ? ? ? ? ? ? ? ? ? ? ? ? ? ? 0.2505 11.59 1.96 0.2770 ? ? ? ? ? ? ? ? ? ? ? ? ? ? ? ? ? ? ? ? ? ? ? ? ? ? ? ? ? ? ? ?
Tapejara_wellnhoferi                   2.46 14.96 0.770 0.2240 ? ? ? ? 0.4770 1.913 0.894 0.1300 1.120 0.0415 ? ? 0.4387 7.04 1.18 0.3967 ? 2.722 2.48 0.928 ? 0.570 1.204 1.226 0.4700 5.93 ? 1.406 0.790 0.4906 1.316 0.8068 1.365 1.966 0.835 0.646 0.435 ? 2.130 2.495 1.154 1.260 0.486 0.2908 ? ? ? ?
Microtuban_altivolans                  ? ? ? ? ? ? ? ? ? ? ? ? ? ? ? ? ? ? ? ? ? ? ? ? ? ? ? 1.282 0.3672 6.75 ? 1.363 0.700 ? 1.807 0.8272 1.409 2.000 0.848 0.470 0.026 ? ? ? ? ? ? ? ? ? ? ?
Noripterus_complicidens                ? ? ? ? ? ? ? ? ? ? ? ? ? ? ? 0.028 ? ? ? ? ? 3.185 3.66 1.887 7.00 0.607 2.571 ? ? 9.59 ? 1.368 0.902 ? 1.868 0.4174 1.771 2.289 0.713 ? ? 1.567 2.425 1.097 1.145 1.839 0.220 0.2000 0.750 0.3808 0.3720 0.389
Noripterus_parvus                      3.66 ? 0.852 0.4682 ? ? ? ? 0.3394 2.002 1.089 0.0874 ? 0.2628 0.4819 0.052 0.5363 18.84 10.33 ? 0.3000 1.481 2.10 1.630 ? ? ? ? ? 6.35 ? 1.412 0.823 0.5456 1.917 0.6312 1.773 2.044 0.857 0.666 0.500 ? 1.666 ? 1.262 1.516 0.303 ? ? ? ? ?
Domeykodactylus_ceciliae               ? ? ? ? ? ? ? ? ? ? ? ? ? ? ? 0.064 ? ? 8.38 ? ? ? ? ? ? ? ? ? ? ? ? ? ? ? ? ? ? ? ? ? ? ? ? ? ? ? ? ? ? ? ? ?
Dsungaripterus_weii                    4.24 32.59 0.787 0.3941 ? ? ? ? 0.3218 2.072 1.180 0.0980 1.312 0.3903 0.3685 0.044 0.4175 12.66 6.75 ? 0.6253 1.324 3.97 1.105 7.00 0.545 2.484 1.429 ? 8.97 ? 1.606 0.814 ? 1.850 0.7534 1.777 2.398 0.770 0.798 0.582 ? 1.322 ? 1.440 1.571 ? 0.1600 ? ? ? ?
Tupuxuara_leonardii                    6.25 43.73 0.722 0.2439 ? ? ? ? 0.4129 2.752 0.603 0.0316 2.109 0.3496 ? ? 0.6211 18.49 14.03 ? ? 1.802 3.76 1.057 ? ? ? 1.187 ? 9.07 ? 1.258 0.694 0.5221 1.582 0.7732 1.678 2.185 0.611 0.410 ? ? ? ? 1.271 1.339 0.348 0.2232 ? 0.3765 0.1664 0.129
Tupuxuara_longicristatus               3.16 ? ? ? ? ? ? ? ? ? ? ? ? ? ? ? ? ? ? ? ? ? ? ? ? ? ? ? ? ? ? ? ? ? ? ? ? ? ? ? ? ? ? ? ? ? ? ? ? ? ? ?
Thalassodromeus_sethi                  2.96 ? 0.927 0.4360 ? ? ? ? 0.6088 2.200 0.440 0.0480 ? ? ? ? 0.4776 12.12 6.50 ? ? ? ? ? ? ? ? ? ? ? ? ? ? ? ? ? ? ? ? ? ? ? ? ? ? ? ? ? ? ? ? ?
Lacusovagus_magnificens                8.51 ? ? ? ? ? ? ? ? ? ? ? ? ? ? ? ? ? ? ? ? ? ? ? ? ? ? ? ? ? ? ? ? ? ? ? ? ? ? ? ? ? ? ? ? ? ? ? ? ? ? ?
Xericeps_curvirostris                  ? ? ? ? ? ? ? ? ? ? ? ? ? ? ? ? ? ? 7.69 ? ? ? ? ? ? ? ? ? ? ? ? ? ? ? ? ? ? ? ? ? ? ? ? ? ? ? ? ? ? ? ? ?
Alanqa_saharica                        10.42 ? ? ? ? ? ? ? ? ? ? ? ? ? ? ? ? ? ? ? ? ? ? ? ? ? ? ? ? ? ? ? ? ? ? ? ? ? ? ? ? ? ? ? ? ? ? ? ? ? ? ?
Argentinadraco_barrealensis            ? ? ? ? ? ? ? ? ? ? ? ? ? ? ? ? ? ? 4.39 ? ? ? ? ? ? ? ? ? ? ? ? ? ? ? ? ? ? ? ? ? ? ? ? ? ? ? ? ? ? ? ? ?
Aerotitan_sudamericanus                7.70 ? ? ? ? ? ? ? ? ? ? ? ? ? ? ? ? ? ? ? ? ? ? ? ? ? ? ? ? ? ? ? ? ? ? ? ? ? ? ? ? ? ? ? ? ? ? ? ? ? ? ?
Eoazhdarcho_liaoxiensis                ? ? ? ? ? ? ? ? ? ? ? ? ? ? ? ? 0.4444 27.81 ? ? ? 3.500 4.38 1.143 ? ? ? 1.136 0.5505 11.25 ? 1.356 0.364 0.4473 1.500 0.5333 1.641 1.978 0.781 0.522 0.281 ? ? ? 1.044 1.702 ? ? ? ? ? ?
Shenzhoupterus_chaoyangensis           2.64 ? 0.603 0.5000 ? ? ? ? 0.6027 2.109 0.429 ? ? ? ? ? 0.5000 12.97 5.79 ? ? 3.444 ? ? ? ? ? 1.000 ? ? ? 1.591 ? ? 2.121 ? 1.634 2.227 0.680 0.463 0.245 ? ? ? 1.545 1.363 ? 0.2806 ? ? ? ?
Jidapterus_edentus                     3.12 24.39 0.895 0.5182 ? ? ? ? 0.4312 1.806 ? ? ? ? ? ? 0.5684 19.68 9.51 ? ? 2.605 4.03 1.216 ? 0.325 0.929 1.138 ? 8.85 ? 1.429 0.687 0.6166 1.910 0.5410 1.762 2.133 0.707 0.433 0.216 ? 2.380 ? 1.262 1.493 0.427 0.2416 0.961 0.3818 0.1647 0.141
Chaoyangopterus_zhangi                 4.09 ? ? ? ? ? ? ? ? ? ? ? ? ? ? ? 0.4641 26.36 6.33 ? ? 3.733 5.64 1.099 ? ? ? 1.133 0.3052 10.89 ? 1.368 0.791 ? 1.965 0.5704 1.459 2.171 0.658 0.390 0.240 ? 1.695 1.385 1.440 1.559 0.399 0.2420 ? 0.2353 ? ?
Radiodactylus_langstoni                ? ? ? ? ? ? ? ? ? ? ? ? ? ? ? ? ? ? ? ? ? ? ? ? ? ? ? ? ? ? ? ? ? ? ? ? ? ? ? ? ? ? ? ? ? ? ? ? ? ? ? ?
Montanazhdarcho_minor                  ? ? ? ? ? ? ? ? ? ? ? ? ? ? ? ? ? ? 5.33 ? ? 4.841 ? ? ? ? ? ? 0.5791 ? ? 1.652 0.719 ? 1.452 0.5816 2.375 ? ? ? ? ? ? ? ? ? ? ? ? ? ? ?
Azhdarcho_lancicollis                  6.21 ? ? ? ? ? ? ? ? ? ? ? ? ? ? ? ? ? 6.83 ? ? 5.248 6.78 1.130 ? ? ? ? ? ? ? ? ? ? ? ? ? ? ? ? ? ? ? ? ? ? ? ? ? ? ? ?
Albadraco_tharmisensis                 5.68 ? ? ? ? ? ? ? ? ? ? ? ? ? ? ? ? ? 3.73 ? ? 4.828 ? ? ?  ?  ?  ? ?  ? ?  ?  ?  ?  ? ?  ?  ?  ?  ?  ?  ?  ?  ?  ?  ?  ?  ? ?  ?  ?  ?
Mistralazhdarcho_maggii                11.43 ? ? ? ? ? ? ? ? ? ? ? ? ? ? ? ? ? ? ? ? ? ? ? ? ? ? ? ? ? ? 1.521 0.606 0.5536 ? 0.4334 1.238 ? ? ? ? ? ? ? ? ? ? ? ? ? ? ?
Leptostomia_begaaensis                 22.90 ? ? ? ? ? ? ? ? ? ? ? ? ? ? ? ? ? 28.64 ? ? ? ? ? ? ? ? ? ? ? ? ? ? ? ? ? ? ? ? ? ? ? ? ? ? ? ? ? ? ? ? ?
Apatorhamphus_gyrostega                4.67 ? ? ? ? ? ? ? ? ? ? ? ? ? ? ? ? ? 9.51 ? ? ? ? ? ? ? ? ? ? ? ? ? ? ? ? ? ? ? ? ? ? ? ? ? ? ? ? ? ? ? ? ?
Aralazhdarcho_bostobensis              ? ? ? ? ? ? ? ? ? ? ? ? ? ? ? ? ? ? ? ? ? ? ? ? ? ? ? ? ? ? ? ? ? ? ? ? ? ? ? ? ? ? ? ? ? ? ? ? ? ? ? ?
Phosphatodraco_mauritanicus            ? ? ? ? ? ? ? ? ? ? ? ? ? ? ? ? ? ? ? ? ? 6.250 ? ? ? ? ? ? ? ? ? ? ? ? ? ? ? ? ? ? ? ? ? ? ? ? ? ? ? ? ? ?
Eurazhdarcho_langendorfensis           ? ? ? ? ? ? ? ? ? ? ? ? ? ? ? ? ? ? ? ? ? 6.316 ? ? ? ? ? ? ? ? ? ? ? ? ? ? 1.267 ? ? ? ? ? ? ? ? ? ? ? ? ? ? ?
Zhejiangopterus_linhaiensis            5.40 ? 0.877 0.4440 ? ? ? ? 0.3814 2.686 0.993 0.0590 ? ? ? ? 0.5649 20.94 8.78 ? ? 9.124 11.62 1.407 7.00 ? 0.793 1.215 ? 12.02 ? 1.525 0.778 0.6255 2.074 0.9480 1.411 1.941 0.781 ? ? ? ? ? 1.434 1.582 0.156 0.2279 1.208 0.3341 0.1619 0.111
Cryodrakon_boreas                      ? ? ? ? ? ? ? ? ? ? ? ? ? ? ? ? ? ? ? ? ? 7.821 ? ? ? ? ? ? ? ? ? ? ? ? 2.480 ? 1.527 ? ? ? ? ? ? ? ? ? ? 0.2154 ? ? ? ?
Wellnhopterus_brevirostris             2.59 ? ? ? ? ? ? ? ? 1.376 ? ? ? ? ? ? ? ? 6.39 ? ? 8.457 ? ? ? ? ? ? ? ? ? ? ? ? ? ? ? ? ? ? ? ? ? ? ? ? ? ? ? ? ? ?
Hatzegopteryx_thambema                 ? ? ? ? ? ? ? ? ? ? ? ? ? ? ? ? ? ? 18.05 ? ? 2.609 ? ? ? ? ? ? ? ? ? ? ? ? ? ? ? ? ? ? ? ? ? ? ? ? ? ? ? ? ? ?
Arambourgiania_philadelphiae           ? ? ? ? ? ? ? ? ? ? ? ? ? ? ? ? ? ? ? ? ? 8.781 ? ? ? ? ? ? ? ? ? ? ? ? ? ? ? ? ? ? ? ? ? ? ? ? ? ? ? ? ? ?
Quetzalcoatlus_lawsoni                 7.05 39.61 0.947 0.5914 ? ? ? ? 0.3123 3.319 1.015 ? 2.012 ? ? ? 0.5846 30.31 19.28 ? ? 9.923 16.91 1.056 ? ? ? 1.112 0.5752 8.49 ? 1.521 0.635 0.5835 2.041 0.5397 1.736 2.474 0.519 0.303 0.067 1.339 2.184 2.441 1.619 1.460 0.222 0.1480 ? ? ? ?
Quetzalcoatlus_northropi               ? ? ? ? ? ? ? ? ? ? ? ? ? ? ? ? ? ? ? ? ? 9.508 ? ? ? ? ? ? ? ? ? 1.362 0.812 ? ? 0.4995 3.596 ? ? ? ? ? ? ? ? ? ? ? ? ? ? ?
Lusognathus_almadrava		? ? ? ? ? ? ? ? ? ? ? ? ? ? ? ? ? ? ? ? ? ? ? ? ? ? ? ? ? ? ? ? ? ? ? ? ? ? ? ? ? ? ? ? ? ? ? ? ? ? ? ?

&[numeric]
Euparkeria_capensis                    0 0 - 1 0 0 - 0 0 0 0 0 0 0 1 0 0 0 0 0 0 0 - 0 0 0 0 0 0 0 0 0 - - - - - - - 0 0 0 0 0 0 0 0 1 0 0 - - 0 0 0 0 - 0 0 0 0 0 - 0 0 0 0 0 0 0 0 0 0 0 0 0 0 0 0 0 - - 0 0 0 0 0 0 1 0 0 0 0 0 - 0 0 0 0 0 0 0 0 0 0 0 0 - 0 0 1 0 0 - - 0 0 1 0 0 0 1 0 0 0 0 0 0 0 0 0 1 0 0 0 1 1 0 0 0 0 0 0 0 0 0 0 - 0 0 0 0 0 0 0 0 0 0 0 0 0 0 0 0 0 0 0 0 0 0 0 0 0 0 0 0 0 0 0 0 0 0 0 0 0 0 0 0 - 0 - - - - 0 0 0 0 0 ? ? ? 0 0 0 - - 0 0 0 0 0 0 0 0 0 0 0 0 0 0 1 0
Ornithosuchus_longidens                0 0 - 1 ? 0 - 0 0 0 0 0 0 0 1 ? 0 0 0 0 0 0 ? 2 0 0 1 0 0 1 ? 0 - - - - - - - 0 0 0 0 0 0 0 0 0 ? 0 - - 1 0 1 0 - 0 0 0 0 0 - 0 0 0 0 0 0 0 0 0 0 ? ? ? 0 ? ? ? ? ? 0 ? 0 ? 0 0 1 0 0 0 0 0 - 0 0 0 0 0 0 ? ? ? ? ? ? ? 0 0 1 0 0 - - 0 0 1 0 0 0 0 0 0 0 0 0 0 0 0 0 1 0 0 0 1 1 0 0 0 ? 0 0 0 0 0 0 - 0 0 0 0 [01] 0 0 ? 0 0 0 0 0 0 0 0 0 0 0 1 0 1 0 0 0 0 0 0 0 0 0 0 0 1 0 0 0 ? 0 0 - ? - - - - 0 0 0 ? ? 0 ? ? 0 0 0 - - 0 0 0 0 0 0 0 0 0 0 0 0 1 ? 0 ?
Herrerasaurus_ischigualastensis        0 0 - 1 ? 0 - 0 0 0 0 0 0 0 1 0 0 0 0 1 0 0 - 0 0 0 0 0 0 0 0 0 - - - - - - - 0 0 0 0 2 0 0 0 0 0 0 - - 1 0 0 0 - 0 0 0 0 0 - 0 0 0 0 0 0 0 0 0 0 0 0 0 0 0 ? ? ? ? 0 ? 0 ? 0 0 1 0 0 0 0 0 - 0 0 0 0 0 0 0 0 ? ? ? ? ? 0 0 2 0 0 - - 0 0 1 0 0 0 0 0 0 0 0 0 0 0 0 0 1 0 0 0 1 1 0 0 0 0 0 0 0 0 0 0 0 0 0 ? 0 0 0 0 1 0 0 0 0 0 0 0 0 ? ? ? ? ? ? ? ? ? 0 0 0 0 1 0 0 0 1 0 4 0 0 0 0 - 0 - - - - 0 0 1 1 0 0 0 0 0 0 0 - - 0 0 0 0 0 0 1 0 0 0 0 0 0 0 3 0
Scleromochlus_taylori                  1 0 - ? 0 0 - 0 0 0 0 1 0 ? 1 ? ? 0 1 0 0 0 ? 0 0 ? 0 ? 0 1 0 0 - - - - - - - 0 1 0 0 0 0 0 0 0 ? 0 - - 1 ? ? 0 - 0 ? 2 0 ? - 1 ? 0 ? ? ? 0 0 0 ? 0 0 0 0 ? ? ? ? ? 0 0 ? ? 0 ? 1 0 0 0 0 0 - 0 0 ? 0 0 0 0 0 ? ? ? ? ? 0 0 1 2 0 - - 0 0 1 0 ? ? ? 0 0 0 0 ? ? ? ? ? 1 ? ? ? 1 ? ? ? 0 0 ? ? ? ? 1 0 0 0 0 0 ? ? 0 0 0 0 0 0 0 0 0 0 0 0 0 ? ? ? ? ? ? ? ? 0 ? 0 1 ? ? ? 1 0 0 0 ? ? ? ? ? - - - - 0 1 ? ? ? ? ? ? 0 0 0 - - 0 0 0 0 0 0 0 1 ? 0 0 ? 0 0 4 -
Preondactylus_buffarinii               1 0 - 1 ? 0 - 0 0 0 0 1 ? ? 1 0 1 0 1 0 0 0 - ? 0 ? ? ? 0 1 0 0 - - - - - - - 0 1 0 0 1 0 0 1 0 0 0 - - ? ? 0 ? ? ? ? 1 0 0 - 1 0 0 0 0 0 ? ? ? ? ? ? ? ? ? ? ? ? ? ? ? ? ? ? 0 1 0 0 0 0 0 - 0 ? 0 0 0 0 0 0 ? ? ? ? ? 0 0 1 1 0 - - ? 0 0 1 0 1 ? 0 0 2 0 1 0 0 0 0 1 0 1 1 1 1 0 0 0 0 ? ? ? ? ? 0 0 ? 0 0 ? ? ? 0 ? ? ? 0 0 0 ? 0 ? 0 1 ? ? ? ? ? ? ? ? ? ? 1 1 ? ? ? ? 0 1 0 0 0 ? ? ? ? ? 0 0 1 0 0 1 0 0 ? 0 0 0 0 0 0 0 0 0 0 0 0 0 1 ? 0 0 ? 0 0 2 0
Austriadactylus_cristatus              1 0 - 1 ? 0 - ? 0 0 0 1 0 ? 1 0 1 ? 1 0 0 0 - 0 0 ? 0 0 0 1 ? 1 0 1 0 2 0 0 0 0 1 0 0 1 0 0 1 0 0 0 - - 1 0 0 0 - 0 0 1 0 0 - ? 0 0 0 0 0 0 ? ? 0 ? ? 1 0 ? ? ? ? ? 0 ? ? ? ? ? 2 0 0 0 0 0 - 0 0 0 ? 0 0 0 0 ? ? ? ? ? 0 0 1 2 0 - - 0 0 0 1 1 1 1 0 0 2 0 1 0 0 0 0 1 0 1 1 1 1 0 0 0 ? ? ? ? ? 0 0 0 0 0 0 0 0 0 ? ? ? 0 0 0 0 0 0 ? 0 1 ? ? ? ? 0 0 1 ? ? ? 1 1 ? ? ? ? 0 1 0 0 0 ? ? ? ? ? ? 0 1 0 0 1 ? ? ? 0 ? 0 0 ? ? ? ? 0 0 0 ? 0 1 ? ? ? ? ? ? ? ?
Peteinosaurus_zambellii                ? ? ? ? ? ? - ? ? ? ? ? ? ? ? ? ? ? ? ? ? ? ? ? ? ? ? ? ? ? ? ? ? ? ? ? ? ? ? ? ? ? ? ? ? ? ? ? ? ? ? ? ? ? ? ? ? ? ? ? ? 0 ? ? ? ? ? ? ? ? ? ? ? ? ? ? ? ? ? ? ? ? ? ? ? ? 0 0 ? ? ? 0 0 0 - 0 ? ? ? 0 0 0 0 ? ? ? ? ? 0 ? ? ? ? - ? 0 0 0 1 0 1 0 0 0 2 0 1 ? 0 0 0 2 0 2 2 ? ? 0 0 0 ? ? ? ? ? ? ? ? ? ? ? ? ? ? ? ? ? ? ? ? ? ? 0 ? ? ? ? ? ? ? ? ? ? ? ? ? ? ? ? ? ? ? ? ? ? ? ? ? ? ? ? ? ? ? ? 0 0 1 0 0 0 0 0 0 0 ? ? 0 0 0 0 0 ? 0 ? ? ? ? ? ? ? ? 0
Caviramus_schesaplanensis              ? ? ? ? ? ? - ? ? ? ? ? ? ? ? ? ? ? ? ? ? ? ? ? ? ? ? ? ? ? ? ? ? ? ? ? ? ? ? ? ? ? ? ? ? ? ? ? ? ? ? ? ? ? ? ? ? ? ? ? ? ? ? ? ? ? ? ? ? ? ? ? ? ? ? ? ? ? ? ? ? ? ? ? ? ? ? 0 1 0 0 0 0 1 1 1 ? 1 1 0 0 0 0 ? ? ? ? ? 0 0 0 2 0 - - 0 0 0 ? ? 1 0 0 0 1 0 ? ? 0 ? [01] 1 0 3 2 ? ? 0 1 0 ? ? ? ? ? ? ? ? ? ? ? ? ? ? ? ? ? ? ? ? ? ? ? ? ? ? ? ? ? ? ? ? ? ? ? ? ? ? ? ? ? ? ? ? ? ? ? ? ? ? ? ? ? ? ? ? ? ? ? ? ? ? ? ? ? ? ? ? ? ? ? ? ? ? ? ? ? ? ? ? ? ? ?
Raeticodactylus_filisurensis           1 0 - 1 ? 0 - 1 0 1 0 1 ? ? 1 0 1 0 1 1 0 0 - 0 0 ? 0 1 0 2 0 1 0 2 0 1 0 0 0 0 1 0 0 2 0 0 0 0 0 0 - - ? 0 0 0 - 0 0 2 0 0 - 1 0 0 0 0 0 0 0 0 0 ? ? ? 0 ? ? ? ? ? 0 1 ? ? ? 0 1 2 0 0 0 1 1 1 ? 1 1 0 1 0 0 ? ? ? ? ? 0 0 0 2 1 - - 0 0 1 1 0 1 1 0 0 0 0 1 0 0 0 1 1 0 3 2 1 1 0 1 0 ? ? 0 1 0 0 0 0 0 0 ? ? ? 0 0 ? ? ? ? ? ? ? ? 0 ? ? ? ? ? ? ? ? ? 0 0 ? 1 1 ? ? ? 1 0 1 0 0 0 0 ? ? ? ? 0 ? 1 0 0 ? ? 0 ? 0 ? ? ? ? ? ? ? ? ? ? ? ? 1 0 0 0 ? 0 ? ? 0
Eudimorphodon_cromptonellus            ? ? ? ? ? ? - ? 0 0 ? ? ? 0 ? 0 ? ? 1 0 0 ? - ? ? ? ? ? ? ? ? ? ? ? ? ? ? ? ? 0 1 0 ? 2 0 0 ? 0 0 ? ? ? ? ? 0 ? ? 0 ? ? ? 0 - ? ? 0 ? ? ? 0 ? ? ? ? ? ? ? ? ? ? ? ? ? ? ? ? ? 0 1 0 0 0 0 ? ? 0 0 0 ? 0 0 ? ? ? ? ? ? ? ? ? ? ? 0 - - ? 0 0 1 0 1 0 0 0 ? 0 1 1 0 0 [01] 1 0 4 2 ? 1 0 ? ? ? ? ? ? 0 ? ? ? 0 ? ? ? ? ? 0 ? ? ? 0 0 ? 0 0 ? 0 1 0 1 ? 0 0 0 1 ? 0 ? 1 1 ? 0 0 1 0 1 0 ? ? ? ? 0 ? ? ? ? 1 ? 0 1 0 ? ? 0 ? ? ? ? ? ? ? ? ? ? ? ? 1 0 0 0 0 0 ? 2 0
Eudimorphodon_rosenfeldi               1 0 - 1 ? 0 - 0 0 0 0 1 ? ? 1 0 1 0 1 0 0 0 - 0 0 1 1 1 0 2 0 0 - - - - - - - 0 1 0 0 3 0 0 0 0 0 0 - - 1 ? 0 0 - 0 0 2 1 0 - 1 0 0 0 0 0 ? 0 0 0 0 0 1 0 0 ? ? ? ? ? ? ? ? 0 0 1 0 0 0 0 1 0 0 ? 0 0 0 0 0 1 ? ? ? ? ? 0 0 1 1 0 - - 0 0 0 1 0 1 0 0 0 2 0 1 1 0 0 1 1 0 4 2 1 1 0 1 0 ? ? 0 1 0 0 0 0 0 0 0 0 ? 0 ? ? ? 0 0 0 0 ? 0 0 0 1 0 1 0 1 0 0 1 ? ? 0 1 1 0 0 ? 1 0 1 0 0 0 0 0 0 ? 0 0 0 1 0 0 1 0 0 0 0 0 0 0 ? ? 0 0 ? 0 0 ? 0 1 ? ? ? 0 ? 0 2 0
Eudimorphodon_ranzii                   1 0 - 1 0 0 - 0 0 0 0 1 0 ? 1 0 1 0 1 0 0 0 - 0 0 1 1 1 0 2 0 0 - - - - - - - 0 1 0 0 3 0 0 0 0 0 0 - - 1 0 0 0 - 0 0 2 1 0 - 1 0 0 0 0 0 0 0 0 0 ? ? ? 0 ? 0 0 - - 0 1 ? ? 0 0 2 0 0 0 0 1 0 0 0 0 0 0 0 0 1 0 0 0 0 - 0 0 1 1 0 - - 0 0 0 1 0 1 1 0 0 2 0 1 1 0 0 1 1 0 4 2 1 1 0 1 0 ? ? 0 1 0 ? ? 0 0 0 0 ? 0 0 ? 1 ? ? ? 0 ? 0 0 0 0 2 0 1 0 1 1 0 1 0 0 0 1 1 0 0 0 1 0 1 0 0 0 ? ? 0 ? ? 1 0 1 0 0 1 0 ? ? ? ? ? ? 0 0 ? ? 0 0 0 ? 0 1 ? 0 ? 0 0 ? ? ?
Parapsicephalus_purdoni                1 0 - 1 0 0 - ? 0 1 0 1 0 0 0 0 1 1 1 0 0 0 - 2 0 3 0 0 0 2 1 0 - - - - - - - 0 1 1 1 2 0 0 0 0 0 0 - - 1 0 0 ? ? 0 0 1 0 0 - 1 0 0 1 0 0 0 0 0 0 0 0 1 ? ? 0 0 - - 0 1 0 0 0 ? ? ? ? ? ? ? ? ? ? ? ? ? ? ? ? ? ? ? ? ? ? ? ? ? ? ? ? ? 0 ? ? ? ? ? ? 0 ? 1 ? ? ? ? [01] 1 ? ? ? ? ? ? ? 0 ? ? ? ? ? ? ? ? ? ? ? ? ? ? ? ? ? ? ? ? ? ? ? ? ? ? ? ? ? ? ? ? ? ? ? ? ? ? ? ? ? ? ? ? ? ? ? ? ? ? ? ? ? ? ? ? ? ? ? ? ? ? ? ? ? ? ? ? ? ? ? ? ? ? ? ? ? ? ? ? ? ? ?
Dimorphodon_macronyx                   1 0 - 1 ? 0 - 0 0 1 0 1 ? ? 0 0 1 1 1 0 0 0 - 2 0 3 0 0 0 2 1 0 - - - - - - - 0 1 1 1 1 0 0 1 0 0 0 - - 1 1 0 ? ? 0 0 1 0 0 - 1 0 0 1 0 0 0 0 0 ? ? ? 1 0 ? ? ? ? ? 0 1 ? ? ? 0 1 2 0 0 0 0 - 0 ? 0 0 0 0 0 0 0 0 0 0 - 2 0 1 3 2 0 0 1 0 0 1 2 4 1 0 0 2 1 1 0 0 0 0 1 1 - - 1 1 0 0 0 0 ? 0 1 1 ? ? 0 0 0 0 ? ? 0 0 1 0 0 2 0 ? 0 0 0 1 2 ? ? ? ? 0 0 ? 0 0 0 1 1 1 0 0 1 0 2 0 0 0 ? ? 0 0 0 2 0 1 0 0 1 0 0 0 0 1 0 0 1 3 2 0 0 0 0 1 0 1 0 0 0 0 0 0 2 0
Dimorphodon_koi                        ? ? ? ? ? ? ? ? ? ? ? ? ? ? ? ? ? ? ? ? ? ? ? ? [01] ? ? ? ? ? 1 ? ? ? ? ? ? ? ? ? ? ? ? ? ? ? ? ? ? 0 - - ? ? ? 1 0 ? ? ? ? ? ? ? ? ? ? ? ? ? ? ? 0 0 1 0 0 1 ? ? ? ? ? ? ? ? ? ? 1 ? ? 0 0 0 - 0 ? ? 0 0 1 0 0 0 ? 0 0 - 2 0 ? ? ? ? ? 1 0 0 1 ? ? ? ? 0 2 0 1 ? ? ? 0 0 ? ? ? ? ? 0 ? 0 ? ? 0 1 1 1 0 0 0 0 ? ? ? ? ? ? ? ? ? ? ? ? ? ? ? ? ? ? ? ? ? ? ? ? ? ? ? ? ? ? ? ? ? ? ? ? ? ? ? ? ? ? ? ? ? ? ? ? ? ? ? ? ? ? ? ? ? ? ? ? ? ? ? ? ? ? ? ? ? ? ? ? ?
Dimorphodon_hanseni                    ? ? ? ? ? ? ? ? 0 1 ? ? ? ? ? ? ? 0 1 0 0 0 - ? 1 ? ? ? ? 2 1 ? ? ? ? ? ? ? ? 0 1 1 1 1 0 0 0 0 0 1 0 2 ? ? ? 1 0 ? ? ? ? ? - 1 0 ? 1 0 ? ? 0 0 ? ? ? ? ? ? 0 ? ? ? ? ? ? ? ? 0 ? ? ? 0 0 1 0 0 0 0 1 0 1 0 1 0 0 0 0 - 2 0 2 4 2 0 0 1 0 0 1 ? 4 3 0 0 2 0 1 0 0 0 0 1 1 - - ? 1 0 ? 0 ? ? ? ? ? ? ? ? ? ? ? ? ? ? ? ? ? ? ? ? ? ? ? ? ? ? ? ? ? ? ? ? ? ? ? ? ? ? ? ? ? ? ? ? ? ? ? ? ? ? ? ? ? ? ? ? ? ? ? ? ? ? ? ? ? ? ? ? ? ? ? ? ? ? ? ? ? ? ? ? ? ? ?
Dimorphodon_jenkinsi                   ? ? ? ? ? ? ? ? ? 1 ? ? ? ? ? ? ? 1 ? ? ? 0 ? ? [02] ? ? ? ? ? ? ? ? ? ? ? ? ? ? 0 ? ? ? ? ? ? ? ? ? ? ? ? ? ? 0 ? ? ? ? 1 0 0 ? 1 0 0 1 0 ? ? ? ? 0 0 1 0 ? ? ? ? ? ? ? ? ? ? ? ? ? ? ? ? ? ? ? ? ? ? ? ? ? ? ? ? ? ? ? ? ? ? ? ? ? ? ? ? 0 ? ? 2 ? 1 0 0 ? ? ? ? 0 0 0 1 ? ? ? ? ? ? ? ? ? ? ? ? ? ? ? ? ? ? ? ? ? ? ? ? ? ? ? ? ? ? ? ? ? ? ? ? ? ? ? ? ? ? ? ? ? ? ? ? ? ? ? ? ? ? ? ? ? ? ? ? ? ? ? ? ? ? ? ? ? ? ? ? ? ? ? ? ? ? ? ? ? ? ? ? ? ? ? ? ? ? ?
Dimorphodon_weintraubi                 ? ? ? ? ? ? ? ? ? ? ? ? ? ? ? ? ? ? ? ? ? ? ? ? [01] ? ? ? ? ? 1 ? ? ? ? ? ? ? ? ? ? ? ? ? ? ? ? ? ? ? ? ? ? ? ? 1 0 0 ? 1 ? ? ? ? ? ? ? ? ? ? ? ? 0 0 1 0 0 0 ? ? ? ? ? ? ? ? ? ? ? ? ? ? ? ? ? ? ? ? ? ? ? ? ? ? ? ? ? ? ? ? ? ? ? ? ? ? ? ? ? ? ? ? ? ? ? ? ? ? ? ? ? ? ? ? ? ? ? ? ? ? 0 0 0 1 1 1 0 0 0 0 0 ? ? ? ? ? ? ? ? ? ? 0 0 ? 1 2 ? ? ? ? 0 0 ? 0 0 ? ? 1 0 ? 0 1 0 2 2 0 0 ? 0 0 ? ? 2 0 1 0 0 1 0 0 0 0 ? ? ? ? ? ? ? ? ? ? ? ? ? ? ? ? ? ? 0 2 0
Herbstosaurus_pigmaeus                 ? ? ? ? ? ? ? ? ? ? ? ? ? ? ? ? ? ? ? ? ? ? ? ? ? ? ? ? ? ? ? ? ? ? ? ? ? ? ? ? ? ? ? ? ? ? ? ? ? ? ? ? ? ? ? ? ? ? ? ? ? ? ? ? ? ? ? ? ? ? ? ? ? ? ? ? ? ? ? ? ? ? ? ? ? ? ? ? ? ? ? ? ? ? ? ? ? ? ? ? ? ? ? ? ? ? ? ? ? ? ? ? ? ? ? ? ? ? ? ? ? ? ? ? ? ? ? ? ? ? ? ? ? ? ? ? ? ? ? ? ? ? ? ? ? ? ? ? ? ? ? ? ? ? ? 1 0 ? ? 0 ? ? ? ? ? ? ? ? ? ? ? ? ? ? ? ? ? ? ? ? ? ? ? ? ? ? ? ? ? ? ? ? ? ? ? ? ? ? ? ? ? ? ? ? ? 1 3 0 0 0 0 ? ? ? 1 0 1 1 0 0 ? ? ?
Campylognathoides_zitteli              1 0 - 1 ? 0 - 0 0 0 0 1 0 ? 1 0 1 1 1 0 0 0 - 0 0 ? ? ? 0 2 1 0 - - - - - - - 0 2 1 0 2 0 0 0 0 0 0 - - 1 0 0 0 - 0 0 ? 0 0 - 0 0 0 0 1 0 0 ? ? ? ? ? ? 0 ? 0 ? ? ? ? ? ? ? 0 1 2 2 0 0 0 0 - 0 0 0 0 0 0 1 - 0 0 0 ? ? 1 0 1 3 0 - - 1 0 0 1 0 0 0 0 0 2 1 1 1 0 0 0 1 1 - - 1 0 0 1 0 ? ? 0 ? ? 0 0 0 0 0 0 ? ? 0 0 0 0 0 2 0 ? 0 0 0 0 2 ? 1 1 0 0 0 1 ? 0 1 1 1 1 ? ? 1 0 1 0 ? ? 0 0 1 ? ? 2 0 1 0 0 1 0 ? 0 1 1 0 1 1 3 1 0 1 0 0 1 0 1 0 1 1 ? 1 0 2 1
Campylognathoides_liasicus             1 0 - 1 0 0 - 0 0 0 0 1 0 0 1 0 1 1 1 0 0 0 - 0 0 2 1 1 0 2 1 0 - - - - - - - 0 2 1 0 2 0 0 0 0 0 0 - - 1 0 0 0 - 0 0 2 0 0 - 0 0 0 0 1 0 0 0 0 0 0 0 1 0 0 0 0 - - 0 1 ? ? 0 1 2 2 0 0 0 0 - 0 0 0 0 0 0 1 - 0 0 0 0 - 1 0 1 3 0 - - 1 0 0 1 0 0 0 0 0 2 1 1 1 0 0 0 1 1 - - 1 0 0 1 0 0 ? 0 1 0 0 0 0 0 0 0 0 0 0 0 0 0 0 2 0 0 0 0 0 0 2 1 1 1 0 0 0 1 0 0 1 1 1 1 ? ? 1 0 1 0 0 0 0 0 1 ? 0 2 0 1 0 0 1 0 0 0 1 1 0 1 1 3 1 0 ? 0 0 ? 0 1 0 1 1 0 1 0 2 1
Scaphognathus_crassirostris            1 0 - 1 ? 0 - 0 0 0 0 1 0 2 1 0 1 1 1 1 0 0 - 0 0 2 1 1 0 2 1 0 - - - - - - - 0 1 1 0 2 0 0 0 0 0 0 - - 1 0 0 0 - 0 0 2 0 0 - 1 1 0 0 0 0 0 0 0 0 ? ? 1 0 ? ? ? ? ? 0 1 ? 0 0 1 1 2 0 0 0 0 - 1 0 0 0 0 0 1 - ? ? ? ? ? 0 0 1 3 1 - - 1 0 2 0 1 2 0 1 0 2 2 0 1 0 0 0 1 1 - - 1 0 0 0 0 0 0 0 ? ? 0 0 0 0 0 0 0 0 0 0 1 0 0 2 0 0 0 0 0 0 2 1 1 ? ? 0 0 2 0 0 0 1 1 0 ? ? 1 0 3 0 0 0 0 1 0 0 0 2 0 1 1 0 1 0 1 0 0 2 ? 1 1 1 0 1 [01] 0 0 0 0 1 0 1 1 0 1 1 2 2
Orientognathus_chaoyangensis           1 0 - 1 ? 0 - 0 0 0 0 1 0 2 ? ? 1 ? 1 1 0 0 - ? [02] ? ? ? ? [12] ? 0 - - - - - - - 0 1 1 ? 2 ? ? ? ? ? ? ? ? ? ? ? ? ? ? ? ? ? 0 - 1 1 0 0 0 ? ? ? ? ? ? ? ? ? ? ? ? ? ? ? ? ? ? 0 1 1 2 0 0 0 0 - 1 0 0 0 0 0 1 - ? ? ? ? ? 0 0 1 3 1 - - ? 0 2 0 1 2 0 1 0 2 2 0 1 0 0 1 1 1 - - 1 0 0 1 0 ? ? 0 1 0 ? ? 0 0 0 0 ? ? ? ? ? ? 0 1 0 0 0 0 0 0 2 ? ? ? ? 0 0 ? ? ? ? 0 1 ? ? ? ? 0 ? 0 ? ? ? ? 0 ? ? 5 0 1 1 ? 1 0 ? ? 0 2 0 1 ? ? ? 1 1 0 0 0 0 1 0 1 1 0 2 1 2 1
Dorygnathus_banthensis                 1 0 - 1 0 0 - 0 0 0 0 1 0 1 1 1 1 1 1 1 0 1 - 0 0 2 1 1 0 2 1 0 - - - - - - - 0 0 1 0 2 0 0 0 0 0 0 - - 1 0 0 0 - 0 0 2 0 0 - 1 1 0 0 0 0 0 0 0 0 0 0 1 0 0 0 0 - - 0 1 0 0 1 1 1 2 0 0 0 1 0 1 0 0 0 0 0 1 - 0 2 0 0 - 0 0 1 3 2 0 1 1 0 2 0 2 2 0 1 0 2 2 1 1 0 0 1 3 1 - - 1 0 0 1 0 0 ? 0 1 0 0 0 0 0 0 0 0 0 0 0 1 0 0 2 0 0 0 0 0 0 2 1 1 0 1 0 0 3 0 0 1 1 1 1 0 0 1 0 3 0 0 0 0 1 0 0 0 3 0 1 1 0 1 0 1 0 0 2 0 1 1 [13] 0 1 1 0 0 1 0 1 0 1 1 0 1 1 2 2
Klobiodon_rochei                       ? ? ? ? ? ? ? ? ? ? ? ? ? ? ? ? ? ? ? ? ? ? ? ? ? ? ? ? ? ? ? ? ? ? ? ? ? ? ? ? ? ? ? ? ? ? ? ? ? ? ? ? ? ? ? ? ? ? ? ? ? ? ? ? ? ? ? ? ? ? ? ? ? ? ? ? ? ? ? ? ? ? ? ? ? ? ? 1 1 2 0 0 0 1 0 1 0 0 0 0 0 1 - ? ? ? ? ? 0 1 1 2 2 0 1 1 0 2 0 2 5 0 1 0 2 2 1 ? 0 0 1 3 1 - - ? ? 0 1 0 ? ? ? ? ? ? ? ? ? ? ? ? ? ? ? ? ? ? ? ? ? ? ? ? ? ? ? ? ? ? ? ? ? ? ? ? ? ? ? ? ? ? ? ? ? ? ? ? ? ? ? ? ? ? ? ? ? ? ? ? ? ? ? ? ? ? ? ? ? ? ? ? ? ? ? ? ? ? ? ? ? ? ?
Dolicorhamphus_depressirostris         ? ? ? ? ? ? ? ? ? ? ? ? ? ? ? ? ? ? ? ? ? ? ? ? ? ? ? ? ? ? ? ? ? ? ? ? ? ? ? ? ? ? ? ? ? ? ? ? ? ? ? ? ? ? ? ? ? ? ? ? ? ? ? ? ? ? ? ? ? ? ? ? ? ? ? ? ? ? ? ? ? ? ? ? ? ? ? 1 0 2 0 2 0 1 0 1 0 0 0 0 0 ? ? ? ? ? 0 - 0 1 ? ? 2 0 ? ? 0 2 0 2 5 0 1 0 2 2 ? ? 0 2 1 3 1 - - ? ? 0 1 0 ? ? ? ? ? ? ? ? ? ? ? ? ? ? ? ? ? ? ? ? ? ? ? ? ? ? ? ? ? ? ? ? ? ? ? ? ? ? ? ? ? ? ? ? ? ? ? ? ? ? ? ? ? ? ? ? ? ? ? ? ? ? ? ? ? ? ? ? ? ? ? ? ? ? ? ? ? ? ? ? ? ? ?
Dolicorhamphus_bucklandi               ? ? ? ? ? ? ? ? ? ? ? ? ? ? ? ? ? ? ? ? ? ? ? ? ? ? ? ? ? ? ? ? ? ? ? ? ? ? ? ? ? ? ? ? ? ? ? ? ? ? ? ? ? ? ? ? ? ? ? ? ? ? ? ? ? ? ? ? ? ? ? ? ? ? ? ? ? ? ? ? ? ? ? ? ? ? ? 1 0 2 0 0 0 1 0 1 0 0 0 0 0 1 - ? ? ? ? ? 0 1 1 2 2 0 1 1 0 2 0 ? ? ? ? 0 2 2 ? ? ? ? 1 3 ? ? ? ? ? 0 1 0 ? ? ? ? ? ? ? ? ? ? ? ? ? ? ? ? ? ? ? ? ? ? ? ? ? ? ? ? ? ? ? ? ? ? ? ? ? ? ? ? ? ? ? ? ? ? ? ? ? ? ? ? ? ? ? ? ? ? ? ? ? ? ? ? ? ? ? ? ? ? ? ? ? ? ? ? ? ? ? ? ? ? ?
Fenghuangopterus_lii                   2 0 - 1 ? 0 - 0 0 0 0 1 0 1 1 ? ? 1 1 1 0 0 - ? [02] ? ? ? ? ? ? 0 - - - - - - - 0 ? 1 ? 2 ? ? ? ? ? ? ? ? ? ? ? ? ? 0 0 2 0 0 - 1 1 ? 0 0 0 ? ? ? 0 0 0 1 ? ? ? ? ? ? 0 ? ? 0 1 1 1 1 0 0 0 0 - 1 0 0 0 0 0 1 - ? ? ? ? ? 0 0 1 3 ? - - 1 0 2 0 1 2 0 1 0 2 2 0 ? 1 1 1 1 1 - - 1 0 0 ? 0 ? ? 0 1 0 ? ? 0 0 0 0 ? ? 0 ? 1 ? 0 2 0 0 0 0 0 0 2 ? 1 0 1 0 ? 2 0 0 0 0 1 ? ? ? 1 0 3 0 0 0 ? ? ? ? ? 2 0 1 1 0 1 0 0 ? 0 2 0 1 1 3 0 1 ? ? ? 1 ? 1 ? 1 1 0 1 ? ? ?
Rhamphorhynchus_muensteri              2 0 - 1 0 0 - 0 0 0 0 1 0 1 1 1 1 1 0 1 0 1 - 0 0 2 1 1 0 2 1 0 - - - - - - - 0 0 1 0 2 0 0 0 0 0 0 - - 0 0 0 0 - 0 0 2 2 0 - 1 1 0 0 0 0 0 1 - 0 0 0 1 0 0 0 0 - - 0 1 0 0 1 1 0 2 0 0 0 0 - 1 0 0 0 0 0 1 - 0 0 0 0 - 0 1 1 3 1 - - 1 0 2 0 1 2 2 1 0 2 2 0 1 1 0 2 2 1 - - 0 0 0 1 0 0 0 0 1 1 0 0 0 0 0 0 0 0 0 0 1 0 0 2 0 0 0 0 0 0 2 1 1 0 1 0 0 [12] 0 0 0 1 1 1 0 0 1 0 6 0 0 0 0 1 0 0 0 2 0 1 1 0 1 0 1 0 1 2 0 1 1 [12] 0 1 1 0 0 1 0 1 0 1 1 0 1 1 2 [12]
Nesodactylus_hesperius                 ? ? ? ? ? ? ? ? ? ? ? ? ? ? ? ? ? ? ? ? ? ? ? ? ? ? ? 0 ? ? ? ? ? ? ? ? ? ? ? ? ? ? ? ? ? ? ? ? ? ? ? ? ? ? ? ? ? ? ? 1 ? 0 ? ? ? ? ? ? ? ? ? ? ? ? ? ? ? ? ? ? ? ? ? ? ? ? ? ? ? ? ? ? ? ? ? ? ? ? ? ? ? ? ? ? ? ? ? ? ? ? ? ? ? ? ? ? ? ? ? ? ? ? ? ? ? ? ? ? ? ? ? ? ? ? ? ? ? ? ? ? ? ? 0 ? 1 0 0 0 0 0 ? ? ? ? ? ? ? 0 2 0 ? 0 0 ? 0 2 ? 1 1 0 0 0 2 0 0 ? 1 1 1 ? ? 1 0 6 0 0 0 0 1 0 0 ? ? 0 1 1 0 1 0 ? 0 1 ? ? ? 0 0 ? 1 0 0 0 1 0 ? ? 1 ? ? ? ? ? ?
Cacibupteryx_caribensis                ? ? ? 1 0 ? ? ? 0 1 0 1 0 1 1 1 1 1 0 1 0 1 - 0 0 2 0 0 0 ? 1 0 - - - - - - - 0 0 1 0 2 0 0 0 0 0 0 - - 0 0 0 0 - 0 0 1 0 0 - ? 1 0 0 0 0 0 0 0 0 0 0 1 0 0 0 0 - - 0 1 0 0 ? 1 ? ? ? ? ? ? ? ? ? ? ? ? ? ? ? ? ? ? ? ? ? ? ? ? ? ? ? ? 0 2 0 ? ? ? ? 0 ? 2 ? ? ? ? [01] 2 ? ? ? ? 0 0 ? 0 ? ? ? ? ? ? ? ? ? ? ? ? ? ? ? ? ? ? ? ? ? ? ? ? ? ? ? ? ? ? ? ? ? ? ? ? ? ? ? ? ? ? ? ? ? ? ? ? ? 0 ? ? ? ? ? ? ? ? ? ? ? ? ? ? ? ? ? ? ? ? ? ? ? ? ? ? ? ? ? ? ? ? ?
Qinglongopterus_guoi                   2 1 ? 1 ? 0 - ? 0 ? 0 ? 0 1 ? 1 ? ? 1 1 0 1 - 0 0 2 ? 1 ? 2 ? ? ? ? ? ? ? ? ? ? 0 ? ? 2 0 0 0 0 ? ? ? ? ? ? ? ? ? 0 ? 2 0 0 - ? ? 0 0 ? 0 0 ? ? ? 0 0 1 ? ? ? ? ? ? 0 ? ? ? ? 1 1 2 0 0 0 ? ? 1 0 0 ? 0 ? 1 - ? ? ? ? ? 0 ? 1 3 ? - - 1 0 2 0 1 2 ? 1 1 2 2 0 1 1 1 1 ? 1 - - 0 0 0 1 ? ? ? 0 1 0 ? ? 0 0 0 0 ? 0 0 ? 1 ? 0 2 0 0 0 0 0 0 2 ? ? ? ? 0 0 ? ? ? ? 1 1 1 ? ? 1 0 3 0 0 0 ? 0 0 ? ? 3 ? 1 1 0 1 ? 1 0 0 ? 0 1 1 1 0 1 ? ? ? ? ? 1 ? 1 1 0 1 1 2 1
Harpactognathus_gentryii               1 1 0 1 0 1 0 1 0 1 2 1 0 1 1 1 1 ? 1 1 0 ? - ? ? ? ? ? 0 ? ? 1 0 0 1 ? 0 0 1 0 0 1 ? 2 0 0 ? 0 ? ? ? ? ? ? ? ? ? ? ? ? ? ? - ? ? ? ? ? ? ? ? ? ? ? ? ? ? ? 0 0 - - 0 1 ? ? ? 1 ? ? ? ? ? ? ? ? ? ? ? ? ? ? ? ? ? ? ? ? ? ? ? ? ? ? ? ? 0 2 0 ? ? ? ? 1 2 2 0 ? ? ? [01] 2 ? ? ? 0 0 ? ? 0 ? ? ? ? ? ? ? ? ? ? ? ? ? ? ? ? ? ? ? ? ? ? ? ? ? ? ? ? ? ? ? ? ? ? ? ? ? ? ? ? ? ? ? ? ? ? ? ? ? ? ? ? ? ? ? ? ? ? ? ? ? ? ? ? ? ? ? ? ? ? ? ? ? ? ? ? ? ? ? ? ? ? ?
Angustinaripterus_longicephalus        1 1 1 1 ? 1 0 1 0 1 0 1 0 1 1 1 1 1 1 1 0 1 - 0 0 2 1 1 0 2 ? 1 0 0 1 ? 0 0 1 0 1 1 0 2 0 0 0 0 0 0 - - 1 ? 0 ? ? 0 0 2 1 0 - 1 1 0 0 0 0 0 0 1 ? ? ? ? ? ? ? ? ? ? 0 1 ? ? ? 1 1 2 0 0 1 0 - 1 0 0 1 0 1 1 - ? ? ? 0 - 0 0 1 3 1 - - 1 0 2 0 2 5 2 1 1 1 2 0 1 1 1 1 2 1 - - 0 0 0 ? 0 ? ? ? ? ? ? ? ? ? ? ? ? ? ? ? ? ? ? ? ? ? ? ? ? ? ? ? ? ? ? ? ? ? ? ? ? ? ? ? ? ? ? ? ? ? ? ? ? ? ? ? ? ? ? ? ? ? ? ? ? ? ? ? ? ? ? ? ? ? ? ? ? ? ? ? ? ? ? ? ? ? ? ?
Sericipterus_wucaiwanensis             1 1 1 1 ? 1 0 1 0 1 0 1 0 1 1 1 1 1 1 1 0 1 - ? ? ? ? ? 0 ? 1 1 0 0 1 ? 0 0 1 0 1 1 ? 2 0 0 0 0 ? 0 - - ? ? ? 0 - 0 ? 2 0 0 - 1 1 ? 0 0 ? ? 0 1 ? 0 ? ? 0 0 ? 0 - - ? ? ? ? 1 1 ? ? ? ? ? ? ? 1 0 0 1 0 0 1 - 0 0 0 0 - 0 0 ? 3 1 ? - 1 0 2 0 2 5 2 1 1 2 2 0 1 1 1 1 2 1 - - 0 0 ? ? 0 ? 0 0 1 0 0 0 0 0 0 ? ? ? ? 0 ? ? ? ? ? ? 0 0 ? 0 2 ? ? ? ? ? ? ? 0 0 0 1 1 1 ? 0 1 0 3 0 0 1 0 0 ? ? ? ? ? ? ? ? ? ? ? 0 2 2 0 1 ? ? ? ? ? ? ? ? ? ? ? ? ? ? ? ? ? ?
Sordes_pilosus                         1 0 - 1 0 0 - 0 0 0 0 1 0 1 1 0 1 1 1 0 0 0 - 0 0 2 1 1 0 2 1 0 - - - - - - - 0 1 1 0 2 0 0 1 0 0 0 - - 1 0 0 0 - 0 0 2 1 0 - 1 1 0 0 0 1 0 1 - 0 0 0 1 0 0 0 0 - - 0 1 ? 0 0 1 1 0 0 0 0 0 - 1 0 0 0 0 0 1 - 0 0 0 1 0 1 0 1 3 0 - - 1 0 2 0 3 3 0 0 0 2 2 0 1 0 0 0 1 1 - - 1 0 0 0 0 0 ? 0 1 1 0 0 0 0 0 0 0 0 0 0 1 0 0 2 0 0 0 0 0 0 2 ? 1 1 0 0 0 4 0 0 1 1 1 1 ? ? 1 0 0 0 0 0 0 0 0 0 ? [45] 0 1 1 0 1 0 1 0 0 2 0 1 1 1 0 1 1 0 0 0 0 1 0 1 1 0 1 1 2 2
Pterorhynchus_wellnhoferi              1 0 - 1 0 0 - 0 0 0 0 1 0 1 1 - 1 1 - - 1 0 0 0 0 4 1 1 0 - ? 1 1 0 1 1 0 0 0 0 - - - - 0 0 1 0 0 0 - - ? ? 0 0 - 0 0 2 2 0 0 1 1 0 0 0 1 0 ? ? 0 0 0 1 0 ? ? ? ? ? ? ? ? ? ? 1 1 0 0 0 0 0 - 1 0 0 0 0 0 1 - ? ? ? ? ? 1 0 1 0 0 - - 1 0 2 0 3 3 0 0 0 2 2 0 1 0 1 0 1 1 - - 1 0 0 0 0 1 ? 0 ? 0 ? ? 0 0 0 ? ? ? ? 0 1 0 0 2 0 0 ? 0 ? ? ? ? ? ? ? ? ? ? ? ? ? 1 1 0 ? ? 1 0 0 0 0 0 ? ? ? ? ? 0 0 1 1 0 1 0 ? ? 0 2 0 1 ? ? 0 1 0 0 0 1 0 1 ? ? ? 0 ? ? 2 ?
Kunpengopterus_sinensis                1 0 - 1 ? 0 - 0 0 0 0 1 0 ? 1 - 1 1 - - 1 0 0 0 0 4 1 1 0 - 1 1 1 0 1 2 0 0 ? 0 - - - - 0 0 1 0 0 0 - - 1 0 0 0 - 0 1 2 1 0 0 1 1 0 0 0 1 ? ? ? 1 ? ? ? 0 ? ? ? ? ? ? ? ? ? 0 1 1 0 0 0 0 0 - 1 ? 0 0 0 0 1 - ? ? ? ? ? 1 0 1 0 0 - - 1 0 2 0 3 3 0 0 0 2 2 0 1 0 1 0 3 1 - - 2 0 0 0 0 1 ? ? ? 0 1 0 0 1 0 0 1 0 0 0 ? ? 0 2 0 ? 0 0 ? 0 2 ? 1 1 0 0 0 2 ? 0 ? ? 1 0 ? ? 1 0 2 0 0 0 ? ? ? ? ? 4 0 1 ? 0 ? ? 0 ? 0 ? ? ? ? ? ? ? ? ? ? ? ? 1 ? 1 1 ? 1 1 2 1
Wukongopterus_lii                      1 0 - 1 ? 0 - 0 0 0 0 1 0 1 1 - 1 ? - - 1 ? 0 ? ? ? ? ? 0 - ? ? ? ? ? ? ? ? ? 0 - - - - ? ? ? ? ? ? ? ? ? ? ? ? ? ? ? 2 ? ? 0 1 ? ? ? ? ? ? ? ? ? ? ? ? ? ? ? ? ? ? 0 1 ? ? ? 1 1 0 0 0 0 0 - 1 0 0 0 0 0 1 - ? ? ? ? ? 1 0 1 0 0 - - 1 0 2 0 3 3 0 0 0 2 2 0 1 0 1 0 3 1 - - 2 0 0 0 0 ? ? 0 ? 0 1 0 0 ? 0 0 1 0 0 0 1 0 0 2 0 0 0 0 0 0 2 ? ? ? ? 0 0 2 ? ? 0 1 1 0 ? ? 1 0 9 ? ? ? ? ? 0 ? ? 4 ? 1 1 0 1 0 0 ? ? ? ? ? ? ? 0 1 ? 0 0 0 0 1 ? 1 1 ? 1 1 2 2
Darwinopterus_zhengi                   ? ? ? ? ? ? ? ? ? ? ? ? ? ? ? ? ? ? ? ? ? ? ? ? ? ? ? ? ? ? ? ? ? ? ? ? ? ? ? ? ? ? ? ? ? ? ? ? ? ? ? ? ? ? ? ? ? ? ? ? ? ? ? ? ? ? ? ? ? ? ? ? ? ? ? ? ? ? ? ? ? ? ? ? ? ? ? ? ? ? ? ? ? ? ? ? ? ? ? ? ? ? ? ? ? ? ? ? ? ? ? ? ? ? ? ? ? ? ? ? ? ? ? ? ? ? ? ? ? ? ? ? ? ? ? ? ? ? ? ? ? ? ? ? ? ? ? 0 ? 0 0 ? ? 0 ? ? ? 0 2 0 0 0 0 0 0 2 ? ? ? ? 0 0 2 ? 0 ? 0 1 ? ? ? 1 0 9 0 0 0 ? ? ? ? ? 4 0 1 1 0 1 ? 0 ? ? ? ? ? ? 3 1 ? 1 0 0 0 0 1 ? 1 1 ? 2 1 2 1
Darwinopterus_linglongtaensis          1 0 - 1 ? 0 - 0 0 0 0 1 ? ? 1 - 1 1 - - 1 0 0 0 0 4 1 1 0 - 1 1 1 1 2 2 0 0 0 0 - - - - 0 0 1 0 0 0 - - 1 0 0 0 - 0 0 2 1 0 0 1 1 0 0 1 1 ? ? ? 1 0 ? ? 0 ? ? ? ? ? ? ? ? ? 0 1 1 0 0 0 0 0 - 1 ? 0 0 0 0 1 - ? ? ? ? ? 1 0 1 0 0 - - 1 0 2 0 3 3 0 0 0 2 2 0 1 0 1 0 3 1 - - 2 0 0 0 0 ? ? 0 1 ? 1 0 0 1 0 0 ? ? 0 0 1 1 0 2 0 ? 0 0 ? 0 2 1 1 1 0 0 0 2 ? 0 1 1 1 1 ? ? 1 0 9 ? 0 0 0 ? ? ? ? 4 0 1 1 0 1 0 0 ? ? 2 0 1 1 3 ? 1 0 0 0 ? 0 1 ? 1 1 0 2 1 2 2
Darwinopterus_robustodens              1 0 - 1 ? 0 - 0 0 0 0 1 ? ? 1 - 1 1 - - 1 0 0 0 0 4 1 1 0 - 1 1 1 1 2 2 0 0 0 0 - - - - 0 0 1 0 ? 0 - - 1 0 0 0 - 0 0 2 1 0 0 1 1 0 0 1 1 0 1 - 1 ? ? ? 0 ? ? ? ? ? ? ? ? ? 0 1 1 0 0 0 0 0 - 1 ? 0 0 0 0 1 - ? ? ? ? ? 1 0 1 0 0 - - 1 0 2 0 3 3 0 0 0 2 2 0 1 0 1 0 3 1 - - 2 0 0 0 0 1 ? 0 1 0 1 0 0 ? 0 0 1 ? 0 0 1 ? 0 2 0 0 0 0 0 0 2 ? 1 1 0 0 0 2 0 0 0 1 1 ? ? ? 1 1 9 0 0 0 ? 1 ? ? ? 4 0 1 1 0 1 0 1 0 0 2 0 1 1 3 1 ? 0 0 0 0 0 1 ? 1 1 0 2 1 2 2
Archaeoistiodactylus_linglongtaensis ? ? ? ? ? ? ? ? 0 0 0 1 0 ? 1 - ? ? - - 1 ? 0 ? 0 ? 1 ? 0 - ? ? ? ? ? ? ? ? ? 0 - ? - - ? ? ? ? ? ? ? ? ? ? ? ? ? ? ? ? ? 0 ? ? ? ? ? ? ? ? ? ? ? ? ? ? ? ? ? ? ? ? 0 ? ? ? 0 ? 1 1 0 ? 0 ? ? 1 0 ? 0 0 ? ? ? 1 ? 0 0 - ? ? ? ? ? ? ? ? 0 2 0 3 3 0 0 0 ? 2 0 1 0 1 0 3 1 - - ? ? ? 0 ? ? ? 0 ? 0 1 ? 0 1 0 ? ? ? ? ? ? ? ? ? ? ? ? ? ? ? ? ? ? ? 0 ? ? 1 ? 0 ? ? 1 1 ? ? 1 1 9 0 0 0 ? ? ? ? 0 4 ? 1 1 ? ? ? ? ? ? 2 0 1 ? ? 1 1 0 0 0 1 0 1 ? 1 1 ? 2 ? 2 2
Darwinopterus_modularis                1 0 - 1 0 0 - 0 0 0 0 1 0 1 1 - 1 1 - - 1 0 0 0 0 4 1 1 0 - 1 1 1 1 2 2 0 0 0 0 - - - - 0 0 1 0 0 0 - - 1 0 0 0 - 0 0 2 1 0 0 1 1 0 0 1 1 0 1 - 1 ? ? 1 0 ? 0 1 0 0 0 1 ? ? ? 1 1 1 0 0 0 0 - 1 0 0 0 0 0 1 - ? ? ? ? ? 1 0 1 0 0 - - 1 0 2 0 3 3 0 0 0 2 2 0 1 0 1 0 3 1 - - 2 0 0 0 0 1 ? 0 ? ? 1 0 0 1 0 0 ? 0 0 ? 1 ? 0 2 0 0 0 0 0 0 2 ? 1 ? ? 0 0 2 0 0 ? 1 1 0 ? ? ? 1 9 0 0 0 ? ? ? ? 0 4 ? 1 1 0 ? ? 0 ? 0 2 0 1 1 3 1 1 0 0 0 ? 0 1 ? 1 1 0 2 1 2 2
Changchengopterus_pani                 ? ? ? ? ? ? ? ? ? ? ? ? ? ? ? ? ? ? ? ? ? ? ? ? ? ? ? ? ? ? ? ? ? ? ? ? ? ? ? ? ? ? ? ? ? ? ? ? ? ? ? ? ? ? ? ? ? ? ? ? ? ? ? ? ? ? ? ? ? ? ? ? ? ? ? ? ? ? ? ? ? ? ? ? ? ? ? ? ? ? ? ? ? ? ? ? ? ? ? ? ? ? ? ? ? ? ? ? ? ? ? ? ? ? ? ? ? ? ? ? ? ? ? ? ? ? ? ? ? ? ? ? ? ? ? ? ? ? ? ? ? ? ? ? 0 1 0 0 0 0 0 1 ? 0 ? ? ? 0 1 0 ? 0 0 ? 0 2 ? ? ? ? 0 0 ? 0 0 ? 1 1 1 ? ? ? 0 0 0 0 0 ? ? ? ? ? 4 0 1 1 0 1 ? ? 0 0 2 0 1 ? ? 0 1 ? 0 ? ? ? 1 ? 1 1 ? 2 1 2 1
Dendrorhynchoides_curvidentatus        1 0 - 1 - 0 - 0 0 0 1 ? 0 2 0 - 0 ? ? ? ? ? 0 ? ? ? ? ? 1 ? ? 0 - - - - - - - 0 ? ? ? ? ? ? ? ? ? ? ? ? ? ? ? ? ? ? ? ? 0 1 ? ? ? ? ? ? ? ? ? ? ? 0 0 1 ? ? - - - - 1 0 ? 1 0 ? 1 0 0 1 0 0 - 0 0 2 0 0 0 ? ? 0 ? 0 0 - 1 ? ? ? 0 - - ? 0 1 0 3 3 0 0 0 2 2 ? 1 0 0 0 1 1 - - ? ? ? 0 0 ? ? ? ? ? 1 0 0 ? ? 1 ? ? 0 ? ? ? 1 0 0 0 0 0 0 0 2 ? ? ? ? 0 0 4 ? 0 0 1 1 1 0 ? 1 0 0 0 0 0 ? ? 0 ? ? 5 0 1 1 0 1 ? 1 ? 0 1 ? ? ? ? 0 0 ? 0 0 ? ? 1 ? ? ? 0 ? 0 2 1
Luopterus_mutoudengensis               1 0 - ? - 0 - 0 0 0 1 ? 0 2 ? - 0 ? - - 1 0 0 0 0 ? ? ? 1 ? ? ? ? ? ? ? ? ? ? 0 - ? - - ? ? ? ? ? ? ? ? 1 ? ? ? ? ? ? ? 0 ? ? ? ? 0 0 ? ? ? ? ? ? ? 0 1 ? ? - - - - 1 ? ? 1 ? 1 1 ? ? 1 0 0 - ? 0 2 0 0 0 ? ? ? ? ? ? ? ? ? ? ? ? ? ? ? 0 ? 0 3 3 0 0 ? ? 2 0 ? 0 0 [01] 1 1 - - ? ? 0 0 ? ? ? 0 ? ? ? ? 0 0 0 1 ? ? ? ? 1 ? 1 0 0 0 0 0 ? 0 2 ? ? ? ? ? ? ? ? 0 ? ? 1 1 ? ? 1 0 0 0 0 0 0 0 0 ? 0 5 ? 1 1 0 1 ? 1 ? 3 2 0 1 ? ? 0 0 1 0 0 0 0 1 ? 1 ? 0 1 0 2 0
Batrachognathus_volans                 1 0 - 1 - 0 - 0 0 0 1 ? 0 2 0 - 0 ? - - 1 0 0 0 0 0 1 1 1 - 1 0 - - - - - - - 0 - - - - 0 - - - ? 0 - - 1 ? 0 0 - 0 0 0 0 1 0 ? ? 0 0 1 1 0 ? ? ? ? ? ? 0 ? - - - - 1 0 ? 1 0 1 1 0 0 1 0 ? - 0 0 2 0 0 0 1 - 0 0 0 0 - 1 ? 2 2 0 - - 1 0 1 0 3 3 0 0 0 2 2 0 1 0 0 0 1 1 - - 1 0 0 0 0 ? ? ? ? ? ? ? 0 0 0 1 ? ? 0 0 ? ? ? ? ? ? 0 0 0 0 2 0 1 0 0 0 0 4 0 0 0 1 1 0 ? ? 1 0 0 0 0 0 0 ? ? ? ? ? ? 1 1 0 1 0 1 ? ? ? ? ? ? 1 ? 0 1 0 0 ? 0 1 ? 1 ? ? 1 0 ? ?
Jeholopterus_ningchengensis            1 0 - 1 - 0 - 0 0 0 1 ? 0 2 0 - 0 ? - - 1 0 0 0 0 0 1 1 1 - 1 0 - - - - - - - 0 - - - - 0 - - - ? 0 - - 1 0 0 0 - 0 0 0 0 1 0 ? ? 0 0 1 ? 0 ? ? ? ? ? ? 0 ? - - - - 1 0 ? 1 ? 1 1 0 0 1 0 0 - ? 0 2 0 0 0 ? ? ? ? 0 0 - 1 ? 2 2 ? ? ? ? 0 1 0 3 3 0 0 0 2 2 0 1 0 0 0 1 1 - - 1 0 0 0 0 ? ? ? ? ? 1 0 0 ? ? 1 1 0 0 ? ? 0 1 0 0 0 0 0 0 0 2 ? ? ? ? 0 0 ? ? 0 0 1 1 1 0 ? 1 0 4 0 0 0 0 0 ? ? ? 5 0 1 1 0 1 0 1 0 0 ? ? 1 1 1 0 0 1 0 0 ? 0 1 ? 1 1 ? 1 0 2 0
Anurognathus_ammoni                    1 0 ? 1 - 0 - 0 0 0 1 1 0 2 0 - 0 ? - - 1 0 0 0 0 0 1 ? 1 - 1 0 - - - - - - - 0 - - - - 0 - - - 0 0 - - 1 0 0 0 - 0 0 0 0 1 0 ? ? 0 0 1 1 0 ? ? ? ? ? ? 0 0 - - - - 1 0 ? 1 0 1 1 0 0 1 0 0 - 0 0 2 0 0 0 1 - 0 0 0 0 - 1 ? 2 2 0 - - 1 0 1 0 3 3 0 0 0 2 2 0 1 0 0 0 1 1 - - 1 0 0 0 0 1 ? ? ? ? ? ? 0 ? ? 1 ? 0 0 0 1 0 1 0 0 0 0 0 0 0 2 ? ? ? ? ? ? ? ? 0 0 1 1 1 ? ? 1 0 4 0 0 0 ? ? 0 ? ? 5 0 1 1 0 1 0 1 ? ? 1 0 1 ? ? 0 0 1 0 0 ? 0 1 0 1 1 0 1 0 2 0
Kryptodrakon_progenitor                ? ? ? ? ? ? ? ? ? ? ? ? ? ? ? ? ? ? ? ? ? ? ? ? ? ? ? ? ? ? ? ? ? ? ? ? ? ? ? ? ? ? ? ? ? ? ? ? ? ? ? ? ? ? ? ? ? ? ? ? ? ? ? ? ? ? ? ? ? ? ? ? ? ? ? ? ? ? ? ? ? ? ? ? ? ? ? ? ? ? ? ? ? ? ? ? ? ? ? ? ? ? ? ? ? ? ? ? ? ? ? ? ? ? ? ? ? ? ? ? ? ? ? ? ? ? ? ? ? ? ? ? ? ? ? ? ? ? ? ? ? ? ? ? ? ? ? ? ? ? ? ? ? ? ? ? 0 ? ? ? ? ? ? ? ? 2 ? ? ? ? ? ? ? 0 0 ? ? 1 ? ? ? ? 0 ? ? ? ? ? ? 0 0 0 ? 1 1 ? 0 0 0 ? 0 0 ? ? ? ? ? ? ? ? ? ? ? ? ? ? ? ? ? ? ? ? ?
Painten_pterodactyloid                 1 0 - 1 0 0 - 0 0 0 0 1 0 ? 1 - 0 1 - - 1 0 0 0 0 4 1 1 0 - 1 0 - - - - - - - 0 - - - - 0 0 1 0 0 0 - - 1 1 0 0 - 0 0 3 1 0 0 1 1 0 0 0 0 0 1 - 1 ? ? ? 0 ? ? ? ? ? ? ? 0 ? ? 1 1 0 0 0 0 0 - 1 0 0 0 0 0 1 - 0 0 0 ? ? 0 0 1 0 0 - - 1 0 2 0 3 3 0 0 0 2 2 0 1 0 0 2 1 1 - - 1 0 0 0 0 0 ? 0 0 0 1 0 0 0 0 1 1 0 0 0 1 0 1 1 0 0 0 0 1 0 2 ? ? ? ? 0 0 ? ? 0 0 1 1 1 ? ? 1 0 5 0 0 0 0 0 ? ? 0 4 0 1 1 1 0 ? 0 ? 0 3 ? 1 1 3 1 1 1 0 1 1 0 1 0 1 1 0 1 1 2 0
Cuspicephalus_scarfi                   2 0 - 1 0 0 - 0 0 0 0 1 0 1 1 - 1 1 - - 1 0 0 0 0 4 1 1 0 - 1 1 1 0 3 2 0 0 0 0 - - - - 0 ? 1 1 ? 0 - - ? ? ? 0 - 2 0 3 2 0 0 1 1 0 0 0 1 0 1 - 1 1 ? ? 0 0 1 0 - - 0 ? 0 ? 0 1 ? ? ? ? ? ? ? ? ? ? ? ? ? ? ? ? ? ? ? ? ? ? ? ? ? ? ? ? 0 2 0 ? ? ? ? 0 1 2 0 ? ? ? 0 1 ? ? ? 1 0 0 ? 0 ? ? ? ? ? ? ? ? ? ? ? ? ? ? ? ? ? ? ? ? ? ? ? ? ? ? ? ? ? ? ? ? ? ? ? ? ? ? ? ? ? ? ? ? ? ? ? ? ? ? ? ? ? ? ? ? ? ? ? ? ? ? ? ? ? ? ? ? ? ? ? ? ? ? ? ? ? ? ? ? ? ? ?
Germanodactylus_rhamphastinus          2 0 - 1 0 0 - 0 0 0 0 1 0 1 1 - 1 1 - - 1 0 0 0 0 4 1 1 0 - 1 1 1 0 3 2 0 0 0 0 - - - - 0 0 1 1 0 0 - - 1 1 0 0 - 2 0 3 2 0 0 1 1 0 0 0 1 0 1 - 1 ? ? ? 0 ? 1 ? ? ? ? ? ? ? ? 1 1 1 0 0 0 0 - ? 0 0 0 0 0 1 - 0 ? 0 ? - 1 0 1 3 0 - - 1 0 2 0 3 3 0 0 0 1 2 0 1 0 0 0 1 1 - - 1 1 0 0 0 0 ? 0 ? ? 1 0 0 0 0 1 ? ? 0 ? 1 0 ? ? ? 0 0 0 0 ? 2 0 ? 0 0 0 0 2 ? 0 ? 1 1 1 ? ? 1 ? ? ? ? ? 0 ? 0 0 ? 4 ? ? 1 ? 0 0 1 0 ? 3 0 1 1 3 0 ? 0 0 0 ? 0 1 0 1 1 0 1 1 ? ?
Germanodactylus_cristatus              2 0 - 1 0 0 - 0 0 0 0 1 0 1 1 - 1 1 - - 1 0 0 0 0 4 1 1 0 - 1 1 1 0 3 2 0 0 0 0 - - - - 0 0 1 1 0 0 - - 1 1 0 0 - 2 0 3 2 0 0 1 1 0 0 0 1 0 1 - 1 ? ? ? 0 ? 1 ? ? ? ? ? ? ? ? 1 1 1 0 0 0 0 - 1 0 0 0 0 0 1 - 0 ? 0 ? ? 1 0 1 3 0 - - 1 0 2 0 3 3 0 0 0 1 2 0 1 0 0 0 1 1 - - 0 1 0 1 0 0 ? 0 ? ? ? ? 0 0 0 1 1 0 0 0 1 0 ? ? 0 0 0 0 0 0 2 ? ? ? ? 0 0 2 0 0 0 1 1 1 0 ? 1 0 5 0 ? ? 0 0 0 ? ? 4 ? ? 1 1 0 0 1 0 ? 3 0 1 1 3 0 1 0 0 0 1 0 1 0 1 1 0 1 1 3 3
Pterodactylus_antiquus                 1 0 - 1 0 0 - 0 0 0 0 1 0 1 1 - 1 1 - - 1 0 0 0 0 4 1 1 0 - 1 0 - - - - - - - 0 - - - - 0 0 1 1 0 0 - - 1 1 0 0 - 1 1 3 2 0 0 1 1 0 0 0 1 0 1 - 2 ? ? ? 0 ? 1 0 - - 0 ? ? ? ? 1 1 0 0 0 0 0 - 1 0 0 0 0 0 1 - 0 ? 0 0 - 0 0 1 3 0 - - 1 0 2 0 3 3 0 0 0 1 2 0 1 0 0 0 1 1 - - 1 0 0 0 0 0 ? 0 0 0 1 0 0 0 0 1 1 0 0 0 1 0 1 0 0 0 0 0 0 0 2 0 1 0 1 0 0 4 0 0 0 1 1 1 0 0 1 0 5 0 0 0 0 0 0 0 0 4 0 1 1 1 0 0 1 0 0 3 0 1 1 3 0 1 0 0 1 1 0 1 0 1 1 0 1 1 3 3
Normannognathus_wellnhoferi            1 0 - 0 0 0 - 0 0 0 ? 1 0 ? 2 ? 1 ? ? ? ? ? ? ? ? ? ? ? ? ? ? 1 1 2 2 ? 0 0 0 ? - ? ? ? ? ? ? ? ? ? ? ? ? ? ? ? ? ? ? ? ? ? ? ? ? ? ? ? ? ? ? ? ? ? ? ? ? ? 1 0 - - ? ? ? ? ? 1 ? 0 0 2 0 0 - 1 0 0 0 0 0 ? ? 1 0 0 ? ? ? ? ? ? ? ? ? ? 0 2 0 1 2 0 1 0 1 1 0 1 0 0 ? 1 1 - - 1 1 0 0 0 ? ? ? ? ? ? ? ? ? ? ? ? ? ? ? ? ? ? ? ? ? ? ? ? ? ? ? ? ? ? ? ? ? ? ? ? ? ? ? ? ? ? ? ? ? ? ? ? ? ? ? ? ? ? ? ? ? ? ? ? ? ? ? ? ? ? ? ? ? ? ? ? ? ? ? ? ? ? ? ? ? ? ?
Aurorazhdarcho_primordius              ? ? ? ? ? ? ? ? ? ? ? ? ? ? ? ? ? ? ? ? ? ? ? ? ? ? ? ? ? ? ? ? ? ? ? ? ? ? ? ? ? ? ? ? ? ? ? ? ? ? ? ? ? ? ? ? ? ? ? ? ? ? ? ? ? ? ? ? ? ? ? ? ? ? ? ? ? ? ? ? ? ? ? ? ? ? ? ? ? ? ? ? ? ? ? ? ? ? ? ? ? ? ? ? ? ? ? ? ? ? ? ? ? ? ? ? ? ? ? ? ? ? ? ? ? ? ? ? ? ? ? ? ? ? ? ? ? ? ? ? ? ? ? ? ? ? ? ? ? ? ? ? ? 0 ? 1 ? 1 0 0 0 0 0 0 0 2 ? 1 1 0 ? ? 2 0 0 ? 1 1 1 ? ? 1 0 8 0 0 0 0 ? ? ? ? 2 0 1 1 1 0 ? 0 0 0 ? 0 1 1 3 ? ? ? ? ? ? ? 1 ? ? 1 0 ? 1 3 3
Cycnorhamphus_suevicus                 1 0 - 0 0 0 - 0 0 0 2 1 0 1 2 - 1 1 - - 1 0 0 0 0 2 1 1 0 - 1 [01] 1 2 2 2 0 0 0 0 - - - - 0 0 1 1 0 0 - - 1 1 0 1 1 1 1 3 2 0 0 1 1 0 0 0 1 0 1 - 2 1 1 ? 0 ? 1 0 - - 0 1 0 1 0 1 0 0 0 2 0 0 - 1 0 0 1 0 0 1 - ? ? ? 0 - 0 1 1 1 1 - - 1 0 - 0 1 2 0 1 0 1 1 0 1 0 0 0 1 1 - - 1 ? ? 0 0 0 0 0 0 0 0 0 0 0 0 1 ? 0 ? ? 1 ? ? 0 0 0 0 0 ? 0 2 ? 1 1 0 0 0 2 0 0 0 1 1 1 ? ? 1 0 8 0 0 0 0 0 0 ? ? 4 ? 1 1 1 0 0 0 0 0 3 0 1 1 3 0 1 0 0 0 1 0 1 0 1 1 0 1 1 3 3
Pterodactylus_micronyx               1 0 - 1 0 0 - 0 0 0 0 0 1 1 2 - 1 1 - - 1 0 0 0 0 4 1 1 0 - 1 0 - - - - - - - 0 - - - - 0 0 1 2 0 0 - - 1 1 0 0 - 1 1 3 2 0 0 1 1 0 0 0 1 0 1 - 2 1 1 0 0 ? 1 0 - - 0 1 0 0 0 1 1 0 0 0 0 0 - 1 1 0 0 0 0 1 - 0 0 0 0 - 0 0 0 2 0 - - 1 0 2 0 1 2 0 0 0 1 2 0 1 0 1 1 1 1 - - 1 0 0 0 0 0 ? 0 0 1 1 0 0 1 0 1 1 0 0 0 1 0 1 0 0 0 0 0 0 0 2 1 1 ? ? 0 0 2 0 0 0 1 1 1 ? ? 1 0 5 0 0 0 0 0 0 ? ? 4 0 1 1 1 0 0 0 0 0 2 0 1 1 3 0 1 1 0 1 1 0 1 0 1 1 0 1 1 3 3
Liaodactylus_primus                    1 0 - 1 ? 0 - 0 0 0 0 0 1 1 2 - 1 1 - - 1 1 0 0 0 4 1 1 0 - ? 1 1 0 3 ? 0 0 0 0 - - - - ? ? ? ? ? 0 - - 1 ? ? 0 - 1 1 3 2 0 0 1 1 0 0 0 1 0 1 - 2 1 1 0 0 ? 1 ? ? ? 0 1 ? 0 0 1 1 2 0 0 0 0 - 1 1 0 0 0 0 1 - ? ? ? 0 - 0 0 0 2 0 - - 1 0 1 0 1 2 0 1 1 1 1 0 1 0 1 2 1 1 - - 1 0 0 0 0 0 ? ? ? ? ? ? ? ? ? ? ? ? ? ? ? ? ? ? ? ? ? ? ? ? ? ? ? ? ? ? ? ? ? ? ? ? ? ? ? ? ? ? ? ? ? ? ? ? ? ? ? ? ? ? ? ? ? ? ? ? ? ? ? ? ? ? ? ? ? ? ? ? ? ? ? ? ? ? ? ? ? ?
Ctenochasma_elegans                    1 0 - 1 0 0 - 0 0 0 0 0 1 1 2 - 1 1 - - 1 0 0 0 0 4 1 1 0 - 1 [01] 1 0 3 ? 0 0 0 0 - - - - 0 0 1 2 0 0 - - 1 1 0 0 - 1 1 3 2 0 0 1 1 0 0 0 1 0 1 - 2 ? ? 0 0 ? 1 0 - - 0 ? 0 ? ? 1 1 0 0 0 0 0 - 1 1 0 0 0 0 1 - 1 0 0 0 - 0 0 0 2 0 - - 1 0 1 0 1 2 0 1 1 1 1 0 1 0 1 2 1 1 - - 1 0 0 0 0 ? ? 0 0 ? 1 0 0 1 0 0 1 0 0 0 1 ? ? 0 0 0 0 0 0 0 2 ? ? 0 0 0 0 2 0 0 0 1 1 1 ? ? 1 0 5 0 0 0 0 0 0 ? ? 4 ? ? 1 1 0 0 ? 0 ? 3 0 1 1 3 0 1 0 0 1 ? 0 1 0 1 1 0 1 1 3 3
Pterodaustro_guinazui                  1 0 - 0 0 0 - 0 0 0 0 0 1 1 2 - 1 1 - - 1 0 0 0 0 4 1 1 0 - 1 0 - - - - - - - 0 - - - - 0 0 1 2 0 0 - - 1 1 0 0 - 1 1 3 1 0 ? 1 1 0 0 0 0 0 1 - 2 ? ? 0 0 ? 1 0 - - 0 ? ? ? ? 1 0 0 0 0 0 0 - 1 1 0 0 0 0 1 - 1 0 0 ? ? 2 0 0 2 0 - - 1 0 1 0 1 2 0 1 0 2 0 0 2 0 1 0 0 1 - - 0 0 0 0 0 ? 0 0 0 1 1 0 0 1 0 ? 1 0 ? ? 1 1 0 0 0 0 0 0 0 0 2 1 1 0 0 0 0 2 0 0 0 ? 1 1 0 ? 1 0 5 0 ? ? 0 0 0 0 0 4 ? ? ? 1 0 0 0 0 0 3 ? ? 1 3 0 1 0 0 1 1 0 1 0 1 1 1 ? 1 3 3
Beipiaopterus_chenianus                ? ? ? ? ? ? ? ? ? ? ? ? ? ? ? ? ? ? ? ? ? ? ? ? ? ? ? ? ? ? ? ? ? ? ? ? ? ? ? ? ? ? ? ? ? ? ? ? ? ? ? ? ? ? ? ? ? ? ? ? ? ? ? ? ? ? ? ? ? ? ? ? ? ? ? ? ? ? ? ? ? ? ? ? ? ? ? ? ? ? ? ? ? ? ? ? ? ? ? ? ? ? ? ? ? ? ? ? ? ? ? ? ? ? ? ? ? ? ? ? ? ? ? ? ? ? ? ? ? ? ? ? ? ? ? ? ? ? ? ? ? ? 0 ? ? 1 0 0 1 0 ? 1 0 0 ? 1 ? 1 0 0 ? 0 0 0 2 2 ? ? ? ? 0 0 ? 0 0 ? 1 1 ? ? ? 1 0 5 0 ? ? ? 0 ? ? ? 4 ? ? ? 1 0 0 0 0 ? ? ? ? ? ? ? ? ? ? ? ? ? 1 ? ? ? ? ? 1 3 3
Gegepterus_changi                      ? ? ? 0 ? ? ? ? 0 0 0 0 1 1 2 - 1 1 - - 1 0 0 0 0 ? 1 1 0 - 1 1 ? ? 3 0 0 0 0 0 - - - - 0 0 1 2 0 0 - - 1 1 0 0 - 1 ? 3 1 0 0 1 1 0 0 0 0 0 1 - 2 ? ? ? 0 ? 1 0 - - 0 ? ? ? ? 1 0 ? ? ? ? ? ? 1 1 ? ? 0 0 1 - ? ? 0 ? ? 0 0 0 2 0 - - 1 0 1 0 1 2 0 1 0 ? 1 ? 1 0 1 2 0 1 - - ? 0 ? ? 0 0 ? 0 0 1 1 0 0 1 0 0 ? ? ? ? ? ? ? ? ? ? ? ? ? 2 2 ? ? ? ? 0 0 2 ? ? ? ? ? ? ? ? ? ? ? ? ? ? ? ? ? ? ? ? ? [12] ? ? ? 0 ? 0 0 3 ? ? ? ? 0 ? ? ? ? ? ? 1 ? ? ? 0 ? ? ? ?
Kepodactylus_insperatus                ? ? ? ? ? ? ? ? ? ? ? ? ? ? ? ? ? ? ? ? ? ? ? ? ? ? ? ? ? ? ? ? ? ? ? ? ? ? ? ? ? ? ? ? ? ? ? ? ? ? ? ? ? ? ? ? ? ? ? ? ? ? ? ? ? ? ? ? ? ? ? ? ? ? ? ? ? ? ? ? ? ? ? ? ? ? ? ? ? ? ? ? ? ? ? ? ? ? ? ? ? ? ? ? ? ? ? ? ? ? ? ? ? ? ? ? ? ? ? ? ? ? ? ? ? ? ? ? ? ? ? ? ? ? ? ? ? ? ? ? ? 0 1 0 1 1 3 0 1 0 1 ? ? ? ? ? ? ? ? ? ? ? ? ? ? ? ? ? ? ? ? ? ? 0 0 1 1 1 1 ? 0 1 0 5 0 0 0 ? ? 0 ? ? ? ? ? ? 1 0 0 ? ? 0 ? ? ? ? ? 0 ? ? ? ? ? ? 1 ? ? ? ? ? ? ? ?
Elanodactylus_prolatus                 ? ? ? ? ? ? ? ? ? ? ? ? ? ? ? ? ? ? ? ? ? ? ? ? ? ? ? ? ? ? ? ? ? ? ? ? ? ? ? ? ? ? ? ? ? ? ? ? ? ? ? ? ? ? ? ? ? ? ? ? ? ? ? ? ? ? ? ? ? ? ? ? ? ? ? ? ? ? ? ? ? ? ? ? ? ? ? ? ? ? ? ? ? ? ? ? ? ? ? ? ? ? ? ? ? ? ? ? ? ? ? ? ? ? ? ? ? ? ? ? ? ? ? ? ? ? ? ? ? ? ? ? ? ? ? ? ? ? ? ? ? ? 0 ? ? 2 3 0 1 0 1 1 0 0 0 ? ? ? ? ? 0 0 0 0 0 2 ? 1 0 1 0 0 1 ? 0 1 1 1 1 ? 0 1 0 5 0 0 0 0 0 0 ? 0 4 0 1 1 1 0 0 0 ? 0 3 0 1 1 3 0 1 0 0 1 1 0 ? 0 1 1 ? 1 1 3 3
Moganopterus_zhuiana                   1 0 - 1 0 0 - 0 0 0 0 1 ? ? 2 - 1 1 - - 1 0 1 0 0 4 1 1 0 - 1 1 1 0 1 0 0 0 ? 0 - - - - 0 0 1 1 0 0 - - 0 ? 0 1 3 1 1 3 2 0 ? ? 1 0 ? 0 ? 0 ? ? 2 ? 1 0 0 ? ? ? ? ? ? ? ? ? ? ? 1 2 0 0 0 0 - 1 ? 0 0 0 0 1 - ? ? ? ? ? 0 0 0 2 0 - - 1 0 2 0 1 2 0 1 0 1 2 0 1 1 1 1 1 1 - - 1 0 0 0 0 ? ? ? ? ? 2 3 ? 1 ? ? ? ? ? ? ? ? ? ? ? ? ? ? ? ? ? ? ? ? ? ? ? ? ? ? ? ? ? ? ? ? ? ? ? ? ? ? ? ? ? ? ? ? ? ? ? ? ? ? ? ? ? ? ? ? ? ? ? ? ? ? ? ? ? ? ? ? ? ? ? ? ? ?
Feilongus_youngi                       1 0 - 1 0 0 - 0 0 0 0 1 0 ? 2 - 1 1 - - 1 0 1 ? 0 4 1 1 0 - 1 1 1 0 1 0 0 0 0 0 - - - - 0 0 1 0 0 0 - - 0 1 0 1 0 1 1 3 ? 0 0 1 1 0 0 0 1 0 1 - 2 ? 1 0 0 ? 1 0 - - 0 ? ? ? 0 1 1 2 0 0 0 0 - 1 0 0 0 0 0 1 - ? ? ? ? ? 0 0 0 2 0 - - 1 0 2 0 1 2 0 1 0 1 2 0 1 1 1 1 1 1 - - 1 0 0 0 0 ? ? 0 ? ? 2 3 0 1 0 1 ? ? ? ? ? ? ? ? ? ? ? ? ? ? ? ? ? ? ? ? ? ? ? ? ? ? ? ? ? ? ? ? ? ? ? ? ? ? ? ? ? ? ? ? ? ? ? ? ? ? ? ? ? ? ? ? ? ? ? ? ? ? ? ? ? ? ? ? ? ? ? ?
Ardeadactylus_longicollum              1 0 - 1 0 1 0 0 0 0 0 1 0 1 2 - 1 1 - - 1 0 0 0 0 4 1 1 0 - 1 0 - - - - - - - 0 - - - - 0 0 1 ? 0 0 - - 1 1 0 0 - 1 1 3 2 0 0 1 1 0 0 0 1 0 0 1 2 1 ? 0 0 ? 1 0 - - 0 1 0 1 0 1 1 0 0 0 1 0 - 1 0 ? 0 0 0 1 - 1 0 0 1 0 1 0 0 2 0 - - 1 0 2 0 1 5 0 1 0 1 2 0 1 0 1 1 3 1 - - 1 0 0 0 0 0 0 0 0 1 2 3 0 1 0 1 1 0 0 0 1 ? ? 0 0 0 0 0 0 0 2 ? ? 0 1 0 0 1 1 0 ? 0 1 1 0 ? 1 0 5 0 0 0 0 0 0 ? ? 4 ? 1 1 1 0 0 ? 0 ? 3 0 1 1 3 0 1 0 0 1 1 0 1 0 1 1 0 1 1 ? ?
Huanhepterus_quingyangensis            1 0 - 1 ? 1 0 0 0 0 0 1 0 1 ? ? ? ? ? ? ? ? ? ? ? ? ? ? ? ? ? 1 1 0 3 ? 0 0 0 ? ? ? ? ? ? ? ? ? ? ? ? ? ? ? ? ? ? ? ? ? ? ? ? ? ? ? ? ? ? ? ? ? ? ? ? ? ? ? ? ? ? ? ? ? ? ? ? 1 1 0 0 0 1 0 - 1 0 0 0 0 0 ? ? ? ? ? ? ? ? ? ? ? 0 - - ? 0 2 0 1 2 0 1 0 1 2 0 1 0 1 1 3 1 - - 1 0 0 0 0 ? ? 0 ? ? 2 3 0 ? 0 1 1 0 0 0 1 ? ? 0 ? ? ? 0 ? ? 2 ? ? ? ? ? ? 1 ? 0 ? 1 ? 1 ? ? 1 0 5 0 ? ? ? ? ? ? ? ? ? 1 ? 1 ? ? ? ? ? ? ? ? 1 3 0 1 0 0 1 ? 0 1 ? 1 ? ? 1 ? ? ?
Plataleorhynchus_streptophorodon       1 0 - 1 0 1 0 0 0 0 2 ? 0 1 ? ? 1 ? - - 1 ? ? ? ? ? ? ? ? - ? ? ? ? ? ? ? ? ? ? ? - ? ? ? ? ? ? ? ? ? ? ? ? ? ? ? ? ? ? ? ? ? ? ? ? ? ? ? ? 1 - ? ? ? ? ? ? 1 0 - - 0 ? ? ? ? ? 1 ? ? ? ? ? ? ? ? ? ? ? ? ? ? ? ? ? ? ? ? ? ? ? ? ? ? ? 0 2 0 ? ? ? ? 1 1 2 0 ? ? ? 1 3 ? ? ? 1 0 0 0 0 ? ? ? ? ? ? ? ? ? ? ? ? ? ? ? ? ? ? ? ? ? ? ? ? ? ? ? ? ? ? ? ? ? ? ? ? ? ? ? ? ? ? ? ? ? ? ? ? ? ? ? ? ? ? ? ? ? ? ? ? ? ? ? ? ? ? ? ? ? ? ? ? ? ? ? ? ? ? ? ? ? ? ?
Gnathosaurus_macrurus                  ? ? ? ? ? ? 1 0 ? 0 ? ? ? 1 ? ? ? ? ? ? ? ? ? ? ? ? ? ? ? ? ? ? ? ? ? ? ? ? ? ? ? ? ? ? ? ? ? ? ? ? ? ? ? ? ? ? ? ? ? ? ? ? ? ? ? ? ? ? ? ? ? ? ? ? ? ? ? ? ? ? ? ? ? ? ? ? ? ? 1 0 0 2 1 0 - 1 0 ? ? 0 0 1 - 1 0 0 0 - 1 0 ? 2 ? ? ? ? 0 2 0 ? ? ? ? 1 1 2 0 ? ? ? 2 3 ? ? ? ? ? 0 0 ? ? ? 0 0 1 2 3 0 1 0 1 ? ? ? ? ? ? ? ? ? ? ? ? ? ? ? ? ? ? ? ? ? ? ? ? ? ? ? ? ? ? ? ? ? ? ? ? ? ? ? ? ? ? ? ? ? ? ? ? ? ? ? ? ? ? ? ? ? ? ? ? ? ? ? ? ? ? ? ? ? ? ? ?
Gnathosaurus_subulatus                 1 0 - 1 0 1 1 0 0 0 2 1 0 1 ? - 1 1 - - 1 0 0 0 0 4 1 1 0 - 1 1 1 0 3 1 0 0 0 0 - - - - 0 0 1 0 0 0 - - 1 0 0 0 - 1 1 3 2 0 0 1 1 0 0 0 1 0 1 - 2 1 1 0 0 ? ? 0 - - 0 1 0 1 ? 1 1 0 0 2 1 0 - 1 0 0 ? 0 0 1 - ? ? ? ? ? 1 ? ? ? 0 - - 1 0 2 0 1 2 0 1 1 1 2 0 ? 0 1 2 3 1 - - 1 0 0 ? 0 ? ? ? ? ? ? ? ? ? ? ? ? ? ? ? ? ? ? ? ? ? ? ? ? ? ? ? ? ? ? ? ? ? ? ? ? ? ? ? ? ? ? ? ? ? ? ? ? ? ? ? ? ? ? ? ? ? ? ? ? ? ? ? ? ? ? ? ? ? ? ? ? ? ? ? ? ? ? ? ? ? ? ?
Haopterus_gracilis                     1 0 - 1 0 0 - 0 0 0 0 1 0 1 1 - 1 ? - - 1 ? 0 0 0 ? ? 1 0 - ? 0 - - - - - - - 0 - - - - 0 1 0 0 0 0 - - ? 0 0 0 - 0 ? 2 3 0 ? 1 ? ? ? ? ? 0 1 - ? ? ? ? 0 ? 0 ? ? ? ? ? ? ? ? 1 1 2 0 0 0 0 - 1 0 0 1 0 ? 1 - ? ? ? ? ? 1 0 1 0 0 - - ? 0 2 0 3 3 0 0 0 2 2 0 1 0 0 0 1 1 - - 1 0 0 0 0 ? ? 0 ? ? ? ? 0 0 0 1 ? 0 0 ? ? ? ? ? ? 1 0 0 0 0 2 0 1 0 1 ? ? 2 0 0 0 0 1 1 ? ? ? 0 7 0 0 0 ? ? ? ? ? 4 ? 1 1 ? 0 0 1 0 0 ? ? ? ? ? ? ? ? ? ? ? ? ? ? ? ? ? ? 1 4 -
Ornithostoma_sedgwicki                 ? ? - 1 0 ? ? ? 0 1 0 1 0 0 2 ? ? ? ? ? ? ? ? ? ? ? ? ? ? ? ? 0 - - - - - - - ? ? ? ? ? ? ? ? ? ? ? ? ? ? ? ? ? ? ? ? ? ? ? ? ? ? ? ? ? ? ? ? ? ? ? ? ? ? ? 0 0 - - ? ? ? ? ? 1 ? ? ? ? ? ? ? ? ? ? ? ? ? ? ? ? ? ? ? ? ? ? ? ? ? ? ? ? 1 - - - - - - - - - - - - - - - - - - - - - - 0 ? ? ? ? ? ? ? ? ? ? ? ? ? ? ? ? ? ? ? ? ? ? ? ? ? ? ? ? ? ? ? ? ? ? ? ? ? ? ? ? ? ? ? ? ? ? ? ? ? ? ? ? ? ? ? ? ? ? ? ? ? ? ? ? ? ? ? ? ? ? ? ? ? ? ? ? ? ? ? ? ? ? ?
Volgadraco_bogolubovi                  ? ? ? ? ? ? - ? ? ? ? ? ? ? ? ? ? ? ? ? ? ? ? ? ? ? ? ? ? ? ? ? ? ? ? ? ? ? ? ? ? ? ? ? ? ? ? ? ? ? ? ? ? ? ? ? ? ? ? ? ? ? ? ? ? ? ? ? ? ? ? ? ? ? ? ? ? ? ? ? ? ? ? ? ? ? ? 1 1 1 0 0 0 0 - 1 0 0 1 ? ? ? ? ? 0 0 ? - ? ? ? ? 1 - - ? 1 - - - - - - - - - - - - - - - - - - ? ? - - ? ? 1 0 0 1 0 1 0 1 0 1 ? 1 1 ? ? ? ? ? ? ? ? ? ? ? ? ? ? ? ? ? ? ? ? ? ? ? ? ? ? ? ? ? ? ? ? ? ? ? ? ? ? ? ? ? ? ? ? ? ? ? ? ? ? ? ? ? ? ? ? ? ? ? ? ? ? 1 ? ? ? ? ? ?
Tethydraco_regalis                     ? ? ? ? ? ? ? ? ? ? ? ? ? ? ? ? ? ? ? ? ? ? ? ? ? ? ? ? ? ? ? ? ? ? ? ? ? ? ? ? ? ? ? ? ? ? ? ? ? ? ? ? ? ? ? ? ? ? ? ? ? ? ? ? ? ? ? ? ? ? ? ? ? ? ? ? ? ? ? ? ? ? ? ? ? ? ? ? ? ? ? ? ? ? ? ? ? ? ? ? ? ? ? ? ? ? ? ? ? ? ? ? ? ? ? ? ? ? ? ? ? ? ? ? ? ? ? ? ? ? ? ? ? ? ? ? ? ? ? ? ? ? ? ? ? ? ? ? ? ? ? ? ? ? ? ? ? ? ? ? ? ? ? ? ? ? ? ? ? ? ? ? ? ? 0 ? 0 0 1 1 0 3 0 7 1 1 0 ? ? ? ? ? ? ? ? ? ? ? ? ? ? ? ? ? ? ? ? ? ? ? ? ? ? ? ? ? ? ? ? ? ? ? ?
Pteranodon_sternbergi                  2 0 - 0 ? 0 - 1 0 1 0 1 0 0 2 - - 0 - - 1 1 0 1 0 4 1 1 0 - 1 0 - - - - - - - 0 - - - - 0 1 0 0 ? 1 2 0 0 1 0 1 2 0 0 2 3 0 1 1 1 0 1 0 1 0 1 - 1 ? ? 0 0 ? ? ? ? ? ? ? 0 ? ? 1 1 1 0 0 0 0 - 1 0 0 1 0 1 1 - ? ? ? ? ? 0 0 1 0 1 ? - ? 1 - - - - - - - - - - - - - - - - - - - - - - ? ? ? 0 ? ? ? ? 0 ? 0 ? ? ? ? ? 1 1 ? ? 1 ? ? ? ? ? 2 0 ? 1 0 1 0 1 ? 0 ? 0 ? 0 1 ? 3 ? 7 ? ? ? ? 0 ? 1 ? 2 0 ? ? 1 0 0 ? ? 0 ? ? ? ? ? ? ? ? ? ? ? ? 1 ? ? ? 0 2 ? ? ?
Pteranodon_longiceps                   2 0 - 0 0 0 - 1 0 1 0 1 0 0 2 - - 0 - - 1 1 0 1 0 4 1 1 0 - 1 0 - - - - - - - 0 - - - - 0 1 0 ? 0 1 2 0 0 1 0 1 2 0 0 2 4 0 1 1 1 0 1 0 1 0 1 - 1 1 1 0 0 1 0 0 - - 0 1 0 1 1 1 1 1 0 0 0 0 - 1 0 0 1 0 1 1 - 0 0 0 1 1 0 0 1 0 1 - - 0 1 - - - - - - - - - - - - - - - - - - - - - - 0 1 1 0 0 1 0 1 0 1 0 1 0 1 1 1 1 1 1 0 1 1 1 0 1 0 2 0 0 1 0 1 0 1 1 0 0 0 0 0 1 0 3 0 7 1 1 0 0 0 0 1 1 4 0 3 1 1 0 0 1 1 0 1 0 1 1 2 0 1 1 0 1 1 0 1 1 1 1 0 2 1 4 -
Alamodactylus_byrdi                    ? ? ? ? ? ? ? ? ? ? ? ? ? ? ? ? ? ? ? ? ? ? ? ? ? ? ? ? ? ? ? ? ? ? ? ? ? ? ? ? ? ? ? ? ? ? ? ? ? ? ? ? ? ? ? ? ? ? ? ? ? ? ? ? ? ? ? ? ? ? ? ? ? ? ? ? ? ? ? ? ? ? ? ? ? ? ? ? ? ? ? ? ? ? ? ? ? ? ? ? ? ? ? ? ? ? ? ? ? ? ? ? ? ? ? ? ? ? ? ? ? ? ? ? ? ? ? ? ? ? ? ? ? ? ? ? ? ? ? ? ? ? ? ? ? ? ? ? ? ? ? ? ? ? ? ? ? ? ? ? ? ? ? ? ? ? ? ? ? ? ? ? ? 1 0 0 0 0 1 0 ? 3 0 6 1 1 0 ? ? ? ? ? ? ? ? ? ? 0 0 ? ? ? ? ? ? ? ? ? ? ? ? ? ? ? ? ? ? ? ? ? ? ? ?
Cretornis_hlavaci                      ? ? ? ? ? ? ? ? ? ? ? ? ? ? ? ? ? ? ? ? ? ? ? ? ? ? ? ? ? ? ? ? ? ? ? ? ? ? ? ? ? ? ? ? ? ? ? ? ? ? ? ? ? ? ? ? ? ? ? ? ? ? ? ? ? ? ? ? ? ? ? ? ? ? ? ? ? ? ? ? ? ? ? ? ? ? ? ? ? ? ? ? ? ? ? ? ? ? ? ? ? ? ? ? ? ? ? ? ? ? ? ? ? ? ? ? ? ? ? ? ? ? ? ? ? ? ? ? ? ? ? ? ? ? ? ? ? ? ? ? ? ? ? ? ? ? ? ? ? ? ? ? ? ? ? ? ? ? ? ? ? ? ? ? ? ? ? ? ? ? ? ? ? 1 0 0 0 0 1 0 0 3 1 ? 1 1 0 ? ? 0 ? ? ? ? 3 ? ? 0 0 ? ? 0 ? ? ? ? ? ? ? ? ? ? ? ? ? ? ? ? ? ? ? ? ?
Simurghia_robusta                      ? ? ? ? ? ? ? ? ? ? ? ? ? ? ? ? ? ? ? ? ? ? ? ? ? ? ? ? ? ? ? ? ? ? ? ? ? ? ? ? ? ? ? ? ? ? ? ? ? ? ? ? ? ? ? ? ? ? ? ? ? ? ? ? ? ? ? ? ? ? ? ? ? ? ? ? ? ? ? ? ? ? ? ? ? ? ? ? ? ? ? ? ? ? ? ? ? ? ? ? ? ? ? ? ? ? ? ? ? ? ? ? ? ? ? ? ? ? ? ? ? ? ? ? ? ? ? ? ? ? ? ? ? ? ? ? ? ? ? ? ? ? ? ? ? ? ? ? ? ? ? ? ? ? ? ? ? ? ? ? ? ? ? ? ? ? ? ? ? ? ? ? ? ? ? ? 0 0 ? ? ? ? ? 6 0 ? 0 ? ? ? ? ? ? ? ? ? ? ? ? ? ? ? ? ? ? ? ? ? ? ? ? ? ? ? ? ? ? ? ? ? ? ? ?
Alcione_elainus                        ? ? ? ? ? ? ? ? ? ? ? ? ? ? ? ? ? ? ? ? ? ? ? ? ? ? ? ? ? ? ? ? ? ? ? ? ? ? ? ? ? ? ? ? ? ? ? ? ? ? ? ? ? ? ? ? ? ? ? ? ? ? ? ? ? ? ? ? ? ? ? ? ? ? ? ? ? ? ? ? ? ? ? ? ? ? ? ? ? ? ? ? ? ? ? ? ? ? ? ? ? ? ? ? ? ? ? ? ? ? ? ? ? ? ? ? ? ? ? ? ? ? ? ? ? ? ? ? ? ? ? ? ? ? ? ? ? ? ? ? ? ? ? ? ? ? ? ? ? ? ? ? ? ? ? ? ? ? ? ? 1 1 0 ? 0 2 ? 0 1 1 1 0 ? 0 0 0 0 0 0 0 0 3 1 6 0 1 0 0 0 ? ? ? ? ? ? ? 1 0 0 ? 1 0 ? ? ? ? ? ? ? ? ? ? ? ? 1 1 1 1 0 2 ? ? ?
Muzquizopteryx_coahuilensis            ? ? ? ? ? ? ? ? ? 1 ? 1 ? ? ? - - ? - - 1 1 0 0 0 2 1 1 0 - 1 0 - - - - - - - 0 - - - - 1 - - - 0 0 - - 1 1 0 1 1 0 0 2 2 0 ? 1 1 0 0 0 1 0 1 - 1 ? ? ? 0 ? ? ? ? ? ? ? ? ? ? 1 ? ? ? ? ? ? ? ? ? ? ? ? 1 1 - ? ? ? ? ? 0 1 0 3 ? ? ? 1 1 - - - - - - - - - - - - - - - - - - - - - - 0 1 ? ? ? ? 0 2 ? ? 0 1 ? ? 1 1 1 ? 1 0 ? 1 1 0 0 0 ? ? 0 ? 1 ? ? 1 ? 0 ? 0 0 1 ? ? ? 1 6 0 1 0 ? ? ? ? ? 1 0 3 ? 1 ? ? ? ? ? ? ? ? 1 2 0 ? 1 0 1 ? ? 1 ? 1 1 ? 2 1 4 ?
Nyctosaurus_grandis                    ? ? ? ? ? ? ? ? ? ? ? ? ? ? ? ? ? ? ? ? ? ? ? ? ? ? ? ? ? ? ? ? ? ? ? ? ? ? ? ? ? ? ? ? ? ? ? ? ? ? ? ? ? ? ? ? ? ? ? ? ? ? ? ? ? ? ? ? ? ? ? ? ? ? ? ? ? ? ? ? ? ? ? ? ? ? ? ? ? ? ? ? ? ? ? ? ? ? ? ? 1 1 - ? ? ? ? ? ? ? 1 0 ? ? ? ? ? ? ? ? ? ? ? ? ? ? ? ? ? ? ? ? ? ? ? ? ? ? ? ? ? ? 0 ? ? ? ? 0 1 0 1 ? ? ? ? ? ? ? ? ? ? ? ? ? ? 2 ? ? ? ? ? ? ? 1 0 0 0 1 ? ? ? 3 1 6 0 1 0 0 0 ? ? ? ? ? ? ? ? ? ? ? ? ? ? ? ? ? ? ? ? ? ? ? ? ? 1 1 1 1 ? 2 ? ? ?
Nyctosaurus_lamegoi                    ? ? ? ? ? ? ? ? ? ? ? ? ? ? ? ? ? ? ? ? ? ? ? ? ? ? ? ? ? ? ? ? ? ? ? ? ? ? ? ? ? ? ? ? ? ? ? ? ? ? ? ? ? ? ? ? ? ? ? ? ? ? ? ? ? ? ? ? ? ? ? ? ? ? ? ? ? ? ? ? ? ? ? ? ? ? ? ? ? ? ? ? ? ? ? ? ? ? ? ? ? ? ? ? ? ? ? ? ? ? ? ? ? ? ? ? ? ? ? ? ? ? ? ? ? ? ? ? ? ? ? ? ? ? ? ? ? ? ? ? ? ? ? ? ? ? ? ? ? ? ? ? ? ? ? ? ? ? ? ? ? ? ? ? ? ? ? ? ? ? ? ? ? ? ? ? 0 1 ? ? ? ? 1 6 0 ? ? ? ? ? ? ? ? ? ? ? ? ? ? ? ? ? ? ? ? ? ? ? ? ? ? ? ? ? ? ? ? ? ? ? ? ? ?
Nyctosaurus_nanus                      ? ? ? ? ? ? ? ? ? ? ? ? ? ? ? ? ? ? ? ? ? ? ? ? ? ? ? ? ? ? ? ? ? ? ? ? ? ? ? ? ? ? ? ? ? ? ? ? ? ? ? ? ? ? ? ? ? ? ? ? ? ? ? ? ? ? ? ? ? ? ? ? ? ? ? ? ? ? ? ? ? ? ? ? ? ? ? 1 ? ? ? ? ? ? ? ? ? ? ? ? 1 1 - ? ? ? ? ? 0 ? 1 0 ? ? ? 1 ? ? ? ? ? ? ? ? ? ? ? ? ? ? ? ? ? ? ? ? ? ? ? ? ? ? ? ? ? ? ? ? ? ? ? ? ? 1 ? ? ? ? ? ? ? ? ? ? 0 2 ? ? ? ? 1 0 ? 1 0 0 0 1 ? 0 0 ? 1 6 0 1 0 ? ? ? ? ? ? ? ? ? ? ? ? ? ? ? ? ? ? ? ? ? ? ? ? ? ? ? ? ? ? ? ? ? ? ? ?
Nyctosaurus_gracilis                   2 0 - 1 0 0 - 1 0 1 0 1 0 0 1 - - 0 - - 1 1 0 0 0 2 1 1 0 - 1 0 - - - - - - - 0 - - - - 1 - - - - 1 2 0 1 1 0 0 1 0 0 2 3 0 1 1 1 0 0 0 1 0 1 - 1 1 1 0 0 ? 0 0 - - 0 1 ? 1 1 1 1 1 0 0 0 0 - 1 0 0 1 0 1 1 - 0 0 0 1 0 0 1 1 0 1 - - 1 1 - - - - - - - - - - - - - - - - - - - - - - 0 1 1 0 0 0 0 2 0 1 0 1 0 1 1 1 1 1 1 0 1 1 1 0 0 0 2 0 0 1 1 1 0 1 1 0 0 0 1 1 0 0 3 1 6 0 1 0 0 0 0 1 1 1 ? 3 1 1 0 0 ? 1 0 2 0 1 1 2 0 1 1 0 1 1 0 1 1 1 1 0 2 1 ? ?
Serradraco_sagittirostris              ? ? ? ? ? ? ? ? ? ? ? ? ? ? ? ? ? ? ? ? ? ? ? ? ? ? ? ? ? ? ? ? ? ? ? ? ? ? ? ? ? ? ? ? ? ? ? ? ? ? ? ? ? ? ? ? ? ? ? ? ? ? ? ? ? ? ? ? ? ? ? ? ? ? ? ? ? ? ? ? ? ? ? ? ? ? 1 1 ? ? ? ? ? ? ? ? ? ? ? ? 1 1 ? ? ? ? ? ? 1 0 ? ? ? ? ? 1 0 2 ? ? 3 2 0 0 ? 2 ? ? 0 0 2 4 1 - - ? ? ? ? 0 ? ? ? ? ? ? ? ? ? ? ? ? ? ? ? ? ? ? ? ? ? ? ? ? ? ? ? ? ? ? ? ? ? ? ? ? ? ? ? ? ? ? ? ? ? ? ? ? ? ? ? ? ? ? ? ? ? ? ? ? ? ? ? ? ? ? ? ? ? ? ? ? ? ? ? ? ? ? ? ? ? ? ?
Aussiedraco_molnari                    ? ? ? ? ? ? ? ? ? ? ? ? ? ? ? ? ? ? ? ? ? ? ? ? ? ? ? ? ? ? ? ? ? ? ? ? ? ? ? ? ? ? ? ? ? ? ? ? ? ? ? ? ? ? ? ? ? ? ? ? ? ? ? ? ? ? ? ? ? ? ? ? ? ? ? ? ? ? ? ? ? ? ? ? ? ? ? 1 1 0 0 0 0 0 - 1 0 0 0 0 ? ? ? 1 0 0 ? ? ? ? ? ? 1 - - ? 0 2 ? ? 3 ? ? 0 2 2 0 ? ? 0 1 3 1 - - ? ? 0 0 0 ? ? ? ? ? ? ? ? ? ? ? ? 1 ? ? ? ? ? ? ? ? ? ? ? ? ? ? ? ? ? ? ? ? ? ? ? ? ? ? ? ? ? ? ? ? ? ? ? ? ? ? ? ? ? ? ? ? ? ? ? ? 0 ? ? ? ? ? ? ? ? ? ? ? ? ? ? ? ? ? ? ? ? ?
Hongshanopterus_lacustris              2 0 - 1 0 0 - 1 0 1 0 ? 0 1 ? - ? ? - - 1 ? 0 ? 0 ? 1 1 0 - ? ? ? ? ? ? ? ? ? 0 - - - ? 0 1 0 0 0 ? ? ? ? ? ? ? ? 0 ? ? [23] 0 ? 1 ? ? 0 0 1 ? 1 - 1 1 1 0 ? ? 0 1 0 0 0 1 ? 1 1 1 ? ? ? ? ? ? ? ? ? ? ? ? ? ? ? ? ? ? ? ? ? ? ? ? ? ? ? ? 0 1 0 0 0 0 0 0 2 2 0 ? 0 0 0 3 1 - - 1 0 0 - 0 1 ? 0 0 1 0 1 0 1 0 1 ? ? ? ? ? ? ? ? ? ? ? ? ? ? ? ? ? ? ? ? ? ? ? ? ? ? ? ? ? ? ? ? ? ? ? ? ? ? ? ? ? ? ? ? ? ? ? ? ? ? ? ? ? ? ? ? ? ? ? ? ? ? ? ? ? ? ? ? ? ? ? ?
Targaryendraco_wiedenrothi             ? ? ? ? ? ? ? ? ? ? ? ? ? ? ? ? ? ? ? ? ? ? ? ? ? ? ? ? ? ? ? ? ? ? ? ? ? ? ? ? ? ? ? ? ? ? ? ? ? ? ? ? ? ? ? ? ? ? ? ? ? ? ? ? ? ? ? ? ? ? ? ? ? ? ? ? ? ? ? ? ? ? ? ? ? ? 1 1 1 0 1 0 0 0 - 1 0 0 0 0 ? ? ? 1 0 1 ? ? ? ? 1 0 1 - - ? 0 1 0 3 3 0 ? 0 2 2 0 ? ? 0 1 3 1 - - ? ? 0 0 0 ? ? ? ? ? ? ? ? ? ? ? ? ? ? ? ? ? ? ? ? ? ? ? ? ? 2 ? ? ? ? ? ? ? ? ? ? ? ? ? ? ? ? ? ? ? ? ? ? ? ? ? ? ? ? ? ? ? ? ? ? ? ? ? ? ? ? ? ? ? ? ? ? ? ? ? ? ? ? ? ? ? ? ?
Lonchodectes_compressirostris          ? ? ? ? 0 ? - ? 0 1 ? 1 0 1 1 - 1 ? ? - 1 ? 0 ? ? ? ? ? ? ? ? 0 - - - - - - - ? ? ? ? ? ? ? ? ? ? ? ? ? ? ? ? ? ? ? ? ? ? 0 ? ? ? ? ? ? ? ? ? ? ? ? ? ? ? ? 0 1 0 0 ? ? ? ? ? 1 1 ? ? 3 0 0 - 1 1 0 0 0 ? ? ? 1 0 1 ? ? ? ? ? ? 1 - - ? 0 1 0 3 3 ? ? 0 2 2 0 1 ? 0 1 3 ? ? ? ? 0 0 ? 0 ? ? ? ? ? ? ? ? ? ? ? ? ? ? ? ? ? ? ? ? ? ? ? ? ? ? ? ? ? ? ? ? ? ? ? ? ? ? ? ? ? ? ? ? ? ? ? ? ? ? ? ? ? ? ? ? ? ? ? ? ? ? ? ? ? ? ? ? ? ? ? ? ? ? ? ? ? ? ? ? ? ? ?
Ikrandraco_avatar                      1 0 - 1 0 0 - 1 0 1 0 1 ? ? 1 - 1 0 - - 1 0 0 1 0 2 1 1 0 - 1 0 - - - - - - - 0 - - - - 0 1 1 0 1 0 - - 1 1 0 0 - 0 0 3 3 0 0 1 1 0 0 0 0 0 1 - 1 1 1 0 0 ? 0 1 0 0 0 1 0 1 1 1 1 0 1 0 0 0 - 1 ? 0 1 0 1 1 - ? ? ? ? ? 1 0 1 0 2 1 1 1 0 2 0 3 3 0 0 0 1 2 0 1 0 1 0 3 1 - - 1 0 0 0 0 1 ? 0 0 1 0 1 0 1 0 1 ? ? ? ? 0 ? ? ? ? ? ? ? ? ? ? ? ? ? ? ? ? 2 0 0 ? 0 ? ? ? ? ? 0 7 1 1 0 0 ? ? ? 1 4 0 2 ? 1 0 0 ? 1 0 ? ? ? ? ? ? ? ? ? ? ? ? ? ? ? ? ? ? 1 ? ?
Ikrandraco_machaerorhynchus            ? ? ? ? ? ? ? ? ? ? ? ? ? ? ? ? ? ? ? ? ? ? ? ? ? ? ? ? ? ? ? ? ? ? ? ? ? ? ? ? ? ? ? ? ? ? ? ? ? ? ? ? ? ? ? ? ? ? ? ? ? ? ? ? ? ? ? ? ? ? ? ? ? ? ? ? ? ? ? ? ? ? ? ? ? ? ? 1 ? ? ? 0 0 0 - 1 1 0 1 0 ? ? ? 1 0 1 ? ? ? ? ? ? 2 1 ? ? 0 2 ? ? ? ? ? 0 1 2 0 ? ? ? 0 3 ? ? ? ? ? 0 ? 0 ? ? ? ? ? ? ? ? ? ? ? ? ? ? ? ? ? ? ? ? ? ? ? ? ? ? ? ? ? ? ? ? ? ? ? ? ? ? ? ? ? ? ? ? ? ? ? ? ? ? ? ? ? ? ? ? ? ? ? ? ? ? ? ? ? ? ? ? ? ? ? ? ? ? ? ? ? ? ? ? ? ? ?
Lonchodraco_giganteus                  1 0 - 1 ? 0 - 1 0 ? 0 1 0 1 1 - ? ? - - 1 ? 0 ? ? ? ? ? 0 - ? 1 1 0 5 ? 0 1 1 ? - ? - - ? ? ? ? ? ? ? ? ? ? ? ? ? ? ? ? ? ? ? ? ? ? ? ? ? ? ? ? ? ? ? ? ? ? ? 1 0 1 0 ? ? ? ? 1 1 0 1 0 0 0 - 1 0 0 1 0 ? ? ? 1 ? 1 ? ? ? ? ? ? 2 0 1 ? 0 2 0 3 3 0 0 0 1 2 0 1 0 1 0 3 1 - - 1 0 0 0 0 ? ? ? ? ? ? ? ? ? ? ? ? ? ? ? ? ? ? ? ? 1 ? ? ? ? 2 ? ? ? ? ? ? ? ? 0 ? ? ? 1 ? ? 2 0 7 1 ? ? ? ? ? ? ? ? ? ? ? ? ? ? ? ? ? ? ? ? ? ? ? ? ? ? ? ? ? ? ? ? ? ? ? ? ? ?
Lonchodraco_microdon                   ? ? - ? 0 ? ? 1 0 ? 0 1 1 ? 1 ? ? ? ? ? ? ? ? ? ? ? ? ? ? ? ? 0 - - - - - - - ? ? ? ? ? ? ? ? ? ? ? ? ? ? ? ? ? ? ? ? ? ? ? ? ? ? ? ? ? ? ? ? ? ? ? ? ? ? ? ? 1 0 1 ? ? ? ? ? 1 ? ? ? ? ? ? ? ? ? ? ? ? ? ? ? ? ? ? ? ? ? ? ? ? ? ? ? ? 0 2 ? ? ? ? ? 0 ? 2 0 ? ? ? 0 3 ? ? ? ? ? ? ? 0 ? ? ? ? ? ? ? ? ? ? ? ? ? ? ? ? ? ? ? ? ? ? ? ? ? ? ? ? ? ? ? ? ? ? ? ? ? ? ? ? ? ? ? ? ? ? ? ? ? ? ? ? ? ? ? ? ? ? ? ? ? ? ? ? ? ? ? ? ? ? ? ? ? ? ? ? ? ? ? ? ? ? ?
Lonchodraco_denticulatus               1 0 0 1 0 0 - 1 ? ? 0 1 1 ? ? ? ? ? ? ? ? ? ? ? ? ? ? ? ? ? ? ? ? ? ? ? ? ? ? ? ? ? ? ? ? ? ? ? ? ? ? ? ? ? ? ? ? ? ? ? ? ? ? ? ? ? ? ? ? ? ? ? ? ? ? ? ? ? ? 1 0 1 ? ? ? ? ? 1 ? ? ? ? ? ? ? ? ? ? ? ? ? ? ? ? ? ? ? ? ? ? ? ? ? ? ? ? 0 2 ? ? ? ? ? 0 1 1 0 ? ? ? 1 3 ? ? ? 1 ? 0 ? ? ? ? ? ? ? ? ? ? ? ? ? ? ? ? ? ? ? ? ? ? ? ? ? ? ? ? ? ? ? ? ? ? ? ? ? ? ? ? ? ? ? ? ? ? ? ? ? ? ? ? ? ? ? ? ? ? ? ? ? ? ? ? ? ? ? ? ? ? ? ? ? ? ? ? ? ? ? ? ? ? ? ? ?
Nurhachius_ignaciobritoi               1 0 - 1 ? 0 - 0 0 1 0 1 0 1 1 - 1 0 - - 1 0 0 1 0 ? 1 1 0 - 1 0 - - - - - - - 0 - - - - 0 1 0 1 0 0 - - 1 1 1 0 - 0 0 3 3 0 ? 1 1 0 0 1 1 0 1 - 1 ? ? ? 0 ? 1 0 - - 0 ? 0 ? 0 1 1 0 1 0 0 0 - 1 0 0 0 0 0 1 - 1 0 0 0 - 1 0 1 [02] 0 - - 1 0 2 0 4 4 0 0 0 1 1 0 1 0 1 0 3 1 - - 1 0 0 0 1 1 ? 0 0 1 0 1 0 1 0 1 ? ? 1 ? ? ? ? ? ? ? 1 1 ? 0 2 1 ? 1 0 1 0 2 0 0 ? 0 0 1 0 ? ? 0 7 1 1 0 1 0 ? 1 ? 4 ? 2 ? 1 0 0 1 1 ? 3 ? ? ? ? ? ? 0 0 1 1 0 1 ? 1 ? 0 2 ? 4 -
Liaoxipterus_brachyognathus            ? ? ? ? ? ? - ? ? ? ? ? ? 1 ? ? ? ? ? ? ? ? ? ? ? ? ? ? ? ? ? ? ? ? ? ? ? ? ? ? ? ? ? ? ? ? ? ? ? ? ? ? ? ? ? ? ? ? ? ? ? ? ? ? ? ? ? ? ? ? ? ? ? ? ? ? ? ? ? ? ? ? ? ? ? ? ? ? ? ? ? 2 0 0 - 1 1 ? ? 0 ? 1 - ? ? ? 0 ? 1 0 1 2 ? ? ? ? 0 2 0 4 4 0 0 0 0 0 0 ? 0 1 0 1 1 - - ? ? 0 0 ? ? ? ? ? ? ? ? ? ? ? ? ? ? ? ? ? ? ? ? ? ? ? ? ? ? ? ? ? ? ? ? ? ? ? ? ? ? ? ? ? ? ? ? ? ? ? ? ? ? ? ? ? ? ? ? ? ? ? ? ? ? ? ? ? ? ? ? ? ? ? ? ? ? ? ? ? ? ? ? ? ? ? ?
Istiodactylus_sinensis                 1 0 - 1 ? 0 - 0 0 1 2 1 1 ? 1 - 1 0 - - 1 0 0 0 1 2 1 1 0 - 1 0 - - - - - - - 0 - - - - 1 - - - - 0 - - 1 ? 1 0 - 0 0 3 4 0 0 1 1 0 0 1 2 1 1 - 1 ? ? ? 0 ? 1 1 - - 0 ? 0 ? 0 1 1 0 1 ? 0 0 - 1 1 0 0 0 0 1 - ? ? ? ? ? 1 0 1 2 0 - - 1 0 2 0 4 4 3 0 0 0 0 0 1 0 1 0 1 1 - - 1 0 0 0 1 1 ? 0 ? ? 0 1 0 ? 0 1 ? ? 1 ? ? ? ? ? ? ? ? 1 ? 0 2 ? ? ? ? ? 0 ? ? 0 0 0 0 1 ? ? ? 0 7 1 ? ? ? 0 0 ? ? ? 0 2 ? ? 0 0 ? ? 0 3 1 1 ? ? ? ? ? ? ? ? ? 1 ? 1 ? 0 ? ? ? ?
Istiodactylus_latidens                 1 0 - 1 ? 0 - 0 0 1 2 1 1 1 1 - 1 0 - - 1 0 0 0 1 2 1 1 0 - ? 0 - - - - - - - 0 - - - - 1 - - - - 0 - - 1 1 1 0 ? 0 0 3 4 0 ? 1 1 0 0 1 2 1 1 - 1 ? ? ? ? 1 ? ? ? ? 0 ? 0 ? 0 1 1 0 1 2 0 0 - 1 1 0 0 0 0 1 - ? ? ? 0 - 1 0 1 2 0 - - 1 0 2 0 4 4 3 0 0 0 0 0 1 0 1 0 1 1 - - 1 0 0 0 1 ? ? 0 ? ? 0 ? 0 1 0 ? ? 1 1 1 ? ? ? ? ? 1 1 1 1 0 2 1 0 1 0 1 0 ? 0 0 ? 0 0 1 0 1 2 0 7 1 1 0 1 0 0 1 1 4 ? ? ? 1 0 0 ? 1 ? 3 1 1 ? ? ? ? ? ? ? ? ? 1 1 1 1 0 2 ? ? ?
Pterodactylus_polyodon               1 0 - 1 0 0 - 0 ? ? 0 1 0 ? 1 ? ? ? ? ? ? ? ? ? ? ? ? ? ? ? ? 0 - - - - - - - ? ? ? ? ? ? ? ? ? ? ? ? ? ? ? ? ? ? ? ? ? ? ? ? ? ? ? ? ? ? ? ? ? ? ? ? ? ? ? ? 1 0 0 ? ? ? ? ? 1 ? ? ? ? ? ? ? ? ? 0 ? ? ? ? ? ? ? ? ? ? ? ? ? ? ? ? ? ? 0 2 ? ? ? ? ? 0 1 1 0 ? ? ? 1 3 ? ? ? 1 ? 0 ? 0 ? ? ? ? ? ? ? ? ? ? ? ? ? ? ? ? ? ? ? ? ? ? ? ? ? ? ? ? ? ? ? ? ? ? ? ? ? ? ? ? ? ? ? ? ? ? ? ? ? ? ? ? ? ? ? ? ? ? ? ? ? ? ? ? ? ? ? ? ? ? ? ? ? ? ? ? ? ? ? ? ? ? ?
Zhenyuanopterus_longirostris           1 0 - 1 ? 0 - 0 0 1 0 1 ? ? 1 - 1 0 - - 1 1 0 1 0 4 1 1 0 - 1 1 1 2 3 1 0 ? ? 0 - - - - 0 1 1 0 ? 0 - - 1 1 1 1 0 0 0 2 2 0 0 1 1 0 0 0 1 0 1 - 1 ? ? ? 0 ? ? ? ? ? ? ? 0 ? ? 1 1 ? ? 0 0 0 - 1 ? 0 0 0 1 1 - ? ? ? ? ? 1 0 1 0 0 - - 1 0 0 1 1 4 ? 1 0 2 2 0 1 1 1 2 3 1 - - 1 0 0 0 1 ? ? 0 ? 1 0 1 0 1 0 1 ? 1 1 1 1 ? 1 0 ? 1 1 1 1 0 2 ? ? ? ? ? ? 2 ? 0 ? 0 0 1 ? ? 2 0 7 1 1 0 ? ? ? ? ? 4 ? ? 1 1 0 ? 1 ? ? ? ? ? ? ? 0 ? ? ? ? ? ? 1 ? 1 1 ? 2 1 4 -
Boreopterus_giganticus                 1 0 - 1 ? 0 - 1 0 1 0 1 ? ? 1 - 1 0 - - 1 1 0 1 0 2 1 1 0 - 1 0 - - - - - - - 0 - - - - 1 - - - - 0 - - 1 1 1 0 - 0 0 2 2 0 0 1 1 0 0 0 1 0 1 - 1 1 ? ? 0 ? ? ? ? ? ? ? 0 ? 1 1 1 0 1 0 0 0 - 1 ? 0 1 0 1 1 - ? ? ? ? ? 1 0 1 2 0 - - ? 0 0 1 1 4 1 1 0 2 2 0 1 1 1 2 1 1 - - 1 0 0 0 1 1 ? ? ? ? ? ? ? ? ? ? ? ? ? ? ? ? ? ? ? ? ? ? ? ? ? ? ? ? ? ? ? ? ? ? ? ? ? ? ? ? ? ? ? ? ? ? ? ? ? ? ? ? ? ? ? ? ? ? ? ? ? ? ? ? ? ? ? ? ? ? ? ? ? ? ? ? ? ? ? ? ? ?
Boreopterus_cuiae                      1 0 - 1 ? 0 - 1 0 1 0 1 ? ? 1 - 1 0 - - 1 1 0 1 0 2 1 1 0 - 1 0 - - - - - - - 0 - - - - 1 - - - - 0 - - 1 1 1 0 - 0 0 2 [12] 0 ? 1 1 0 0 0 1 0 1 - 1 ? ? ? ? ? ? ? ? ? ? ? ? ? ? 1 1 0 1 0 0 0 - 1 ? 0 1 0 1 1 - ? ? ? ? ? 1 0 1 2 0 - - 1 0 0 1 1 4 ? 1 0 2 2 0 1 1 1 2 1 1 - - 1 0 0 0 1 ? ? 0 ? ? 0 1 0 1 0 1 ? ? ? ? ? ? 1 0 ? ? ? ? ? 0 ? ? ? ? ? ? ? ? ? ? 1 0 ? ? ? ? ? ? ? ? ? ? ? ? ? ? ? ? ? 2 1 ? ? ? 1 ? 0 ? ? ? ? ? ? ? ? ? ? ? ? 1 ? 1 1 ? 2 1 4 -
Hamipterus_tianshanensis               1 0 - 1 0 1 0 0 0 1 0 1 0 0 2 - 1 0 - - 1 0 0 1 0 2 1 1 0 - 1 1 1 2 3 3 0 0 0 0 - - - - 1 - - - - 0 - - 1 1 1 0 0 0 0 2 2 0 0 1 1 0 0 1 0 0 1 - 1 1 1 0 0 1 0 1 0 0 0 1 0 0 1 1 1 0 1 0 1 0 - 1 0 0 0 0 0 1 - 1 0 1 1 0 0 0 1 0 0 - - 1 0 2 1 2 4 1 1 0 1 2 0 1 0 1 1 3 1 - - 1 0 0 0 1 1 ? 0 0 1 0 1 0 1 0 1 ? 1 ? ? 1 1 ? ? ? 1 1 1 1 0 2 1 1 ? 0 ? ? 2 1 0 1 0 0 ? ? ? 2 0 7 1 1 0 ? 1 0 ? 1 4 0 2 ? 1 0 0 ? ? ? 1 0 1 ? ? 1 1 1 0 1 1 0 1 ? 1 1 0 2 ? ? ?
Brasileodactylus_araripensis           ? ? ? ? ? ? 0 ? ? ? ? ? ? 0 ? ? ? ? ? ? ? ? ? ? ? ? ? ? ? ? ? ? ? ? ? ? ? ? ? ? ? ? ? ? ? ? ? ? ? ? ? ? ? ? ? ? ? ? ? ? ? ? ? ? ? ? ? ? ? ? ? ? ? ? ? ? ? ? ? ? ? ? ? ? ? ? ? 1 0 0 0 0 1 0 - 1 0 0 0 0 0 1 ? 1 0 1 ? ? ? ? ? ? 1 - - ? 0 2 1 2 4 ? ? 0 1 2 1 ? 0 1 1 3 1 - - ? ? 0 0 1 ? ? ? ? ? ? ? ? ? ? ? ? ? ? ? ? ? ? ? ? ? ? ? ? ? ? ? ? ? ? ? ? ? ? ? ? ? ? ? ? ? ? ? ? ? ? ? ? ? ? ? ? ? ? ? ? ? ? ? ? ? ? ? ? ? ? ? ? ? ? ? ? ? ? ? ? ? ? ? ? ? ? ?
Barbosania_gracilirostris              1 0 - 1 0 1 0 0 0 1 0 1 0 0 1 - 1 ? - - 1 ? 0 ? 0 ? 1 1 0 - 1 0 - - - - - - - 0 - - - - 0 ? 1 1 ? 0 - - 1 ? 1 0 - 0 0 2 3 ? 0 ? ? 0 ? 0 1 ? ? ? 0 ? ? 0 0 1 0 1 0 ? 0 ? ? ? ? 1 0 0 0 0 1 0 - 1 ? 0 0 0 0 1 - 1 ? 1 ? ? 0 0 1 0 1 - - ? 0 2 1 2 4 1 1 0 1 2 1 1 0 1 1 3 1 - - 1 0 0 0 1 ? ? ? ? ? ? ? ? ? ? ? ? ? 1 ? 1 ? 1 0 ? 1 ? ? ? 0 2 ? ? ? ? 1 0 ? ? 0 ? 0 0 ? ? ? 2 0 7 1 1 0 ? ? ? ? ? 4 0 2 ? 1 0 1 ? ? 0 2 1 1 ? ? 0 ? ? ? ? ? ? 1 ? 1 1 0 2 ? ? ?
Cearadactylus_atrox                    1 0 - 1 0 1 0 0 0 1 0 1 0 0 1 - 1 0 - - 1 1 0 1 0 ? 1 1 0 - ? 0 - - - - - - - 0 - - - - 0 1 1 0 0 ? ? ? ? ? ? ? ? ? 0 2 3 0 0 1 1 0 1 0 1 ? 1 - ? ? ? ? ? ? 0 1 0 0 0 1 1 1 1 1 0 0 0 0 1 0 - 1 0 0 0 0 0 1 - 1 0 1 0 - 0 0 1 0 1 - - 1 0 2 1 2 4 ? 1 0 1 2 1 1 0 1 1 3 1 - - 1 0 0 0 1 ? ? ? ? ? ? ? ? ? ? ? ? ? ? ? ? ? ? ? ? ? ? ? ? ? ? ? ? ? ? ? ? ? ? ? ? ? ? ? ? ? ? ? ? ? ? ? ? ? ? ? ? ? ? ? ? ? ? ? ? ? ? ? ? ? ? ? ? ? ? ? ? ? ? ? ? ? ? ? ? ? ? ?
Guidraco_venator                       1 0 - 1 ? 1 0 0 0 1 0 1 ? ? 1 - 1 0 - - 1 1 0 1 0 2 1 1 0 - 1 0 - - - - - - - 0 - - - - ? ? ? ? ? 1 2 1 1 1 1 1 2 0 0 2 3 0 1 1 1 0 1 0 0 0 1 - 1 ? ? ? 0 ? ? ? ? ? 0 ? 0 ? 1 1 0 ? ? 0 1 0 - 1 ? 0 0 0 0 1 - ? ? ? ? ? 1 0 1 0 0 - - 1 0 2 1 2 4 1 1 0 1 2 1 1 0 1 1 3 1 - - 1 0 0 0 1 ? ? 0 0 1 ? ? 0 1 0 1 ? ? ? ? ? ? ? ? ? ? ? ? ? ? ? ? ? ? ? ? ? ? ? ? ? ? ? ? ? ? ? ? ? ? ? ? ? ? ? ? ? ? ? ? ? ? ? ? ? ? ? ? ? ? ? ? ? ? ? ? ? ? ? ? ? ? ? ? ? ? ? ?
Ludodactylus_colorhinus                1 0 - 1 1 1 0 0 ? ? 0 1 ? ? ? ? ? ? ? ? ? ? ? ? ? ? ? ? ? ? ? ? ? ? ? ? ? ? ? ? ? ? ? ? ? ? ? ? ? ? ? ? ? ? ? ? ? ? ? ? ? ? ? ? ? ? ? ? ? ? ? ? ? ? ? ? ? ? ? 1 0 0 ? ? ? ? ? 1 ? ? ? ? ? ? ? ? ? 0 ? ? ? ? ? ? ? ? ? ? ? ? ? ? ? ? ? ? 0 2 ? ? ? ? ? 0 0 ? 1 ? ? ? 1 3 ? ? ? 1 ? 0 ? ? ? ? ? ? ? ? ? ? ? ? ? ? ? ? ? ? ? ? ? ? ? ? ? ? ? ? ? ? ? ? ? ? ? ? ? ? ? ? ? ? ? ? ? ? ? ? ? ? ? ? ? ? ? ? ? ? ? ? ? ? ? ? ? ? ? ? ? ? ? ? ? ? ? ? ? ? ? ? ? ? ? ? ?
Ludodactylus_sibbicki                  1 0 - 1 0 1 0 0 0 1 0 1 ? ? 1 - 1 0 - - 1 1 0 1 0 2 1 1 0 - 1 0 - - - - - - - 0 - - - - 0 1 1 0 1 1 1 1 1 1 1 1 2 0 0 2 3 0 1 1 1 0 1 0 0 0 1 - 1 1 1 0 0 ? 0 1 0 0 0 1 0 ? 1 1 0 0 0 0 1 0 - 1 ? 0 0 0 0 1 - 1 0 0 ? ? 1 0 1 0 0 - - 1 0 2 1 2 4 1 1 0 0 2 1 1 0 1 1 3 1 - - 1 0 0 0 1 ? ? ? ? ? ? ? ? ? ? ? ? ? ? ? ? ? ? ? ? ? ? ? ? ? ? ? ? ? ? ? ? ? ? ? ? ? ? ? ? ? ? ? ? ? ? ? ? ? ? ? ? ? ? ? ? ? ? ? ? ? ? ? ? ? ? ? ? ? ? ? ? ? ? ? ? ? ? ? ? ? ? ?
Aetodactylus_halli                     ? ? - ? ? ? 0 0 0 ? 2 ? ? 0 ? ? ? ? ? ? ? ? ? ? ? ? ? ? ? ? ? 0 - - - - - - - ? ? ? ? ? ? ? ? ? ? ? ? ? ? ? ? ? ? ? ? ? ? ? ? ? ? ? ? ? ? ? ? ? ? ? ? ? ? ? ? 1 0 0 ? ? ? ? 1 1 0 0 0 2 1 0 - 1 1 2 0 0 0 1 - 1 0 0 0 - 1 ? 1 0 0 - - 1 0 1 1 2 ? 1 ? 0 1 2 0 1 0 1 1 3 1 - - ? ? 0 0 1 ? ? ? ? ? ? ? ? ? ? ? ? ? ? ? ? ? ? ? ? ? ? ? ? ? ? ? ? ? ? ? ? ? ? ? ? ? ? ? ? ? ? ? ? ? ? ? ? ? ? ? ? ? ? ? ? ? ? ? ? ? ? ? ? ? ? ? ? ? ? ? ? ? ? ? ? ? ? ? ? ? ? ?
Camposipterus_nasutus                  1 0 - 1 0 1 0 0 0 ? 2 1 1 ? 2 ? ? ? ? ? ? ? ? ? ? ? ? ? ? ? ? 0 - - - - - - - ? ? ? ? ? ? ? ? ? ? ? ? ? ? ? ? ? ? ? ? ? ? ? ? ? ? ? ? ? ? ? ? ? ? ? ? ? ? ? ? 1 0 0 ? ? ? ? ? 1 ? ? ? ? ? ? ? ? ? 0 ? ? ? ? ? ? ? ? ? ? ? ? ? ? ? ? ? ? 0 2 ? ? ? ? ? 0 1 ? 0 ? ? ? 1 3 ? ? ? 1 0 0 ? 1 ? ? ? ? ? ? ? ? ? ? ? ? ? ? ? ? ? ? ? ? ? ? ? ? ? ? ? ? ? ? ? ? ? ? ? ? ? ? ? ? ? ? ? ? ? ? ? ? ? ? ? ? ? ? ? ? ? ? ? ? ? ? ? ? ? ? ? ? ? ? ? ? ? ? ? ? ? ? ? ? ? ? ?
Cimoliopterus_dunni                    1 0 - 1 0 1 0 0 0 ? 0 1 1 ? 2 ? ? ? ? ? ? ? ? ? ? ? ? ? ? ? ? 1 1 0 4 ? 0 1 1 ? ? ? ? ? ? ? ? ? ? ? ? ? ? ? ? ? ? ? ? ? ? ? ? ? ? ? ? ? ? ? ? ? ? ? ? ? ? ? ? 1 0 0 ? ? ? ? ? 1 ? ? ? ? ? ? ? ? ? ? ? ? ? ? ? ? ? ? ? ? ? ? ? ? ? ? ? ? 0 2 1 2 ? ? ? 0 1 2 0 ? 0 1 1 3 1 - - 1 2 0 ? 1 ? ? ? ? ? ? ? ? ? ? ? ? ? ? ? ? ? ? ? ? ? ? ? ? ? ? ? ? ? ? ? ? ? ? ? ? ? ? ? ? ? ? ? ? ? ? ? ? ? ? ? ? ? ? ? ? ? ? ? ? ? ? ? ? ? ? ? ? ? ? ? ? ? ? ? ? ? ? ? ? ? ? ?
Cimoliopterus_cuvieri                  1 0 - 1 0 1 0 0 0 ? 0 1 1 ? 2 ? ? ? ? ? ? ? ? ? ? ? ? ? ? ? ? 1 1 0 4 ? 0 1 1 ? ? ? ? ? ? ? ? ? ? ? ? ? ? ? ? ? ? ? ? ? ? ? ? ? ? ? ? ? ? ? ? ? ? ? ? ? ? ? ? 1 0 0 ? ? ? ? ? 1 ? ? ? ? ? ? ? ? ? ? ? ? ? ? ? ? ? ? ? ? ? ? ? ? ? ? ? ? 0 2 ? 2 ? 1 1 0 1 ? 0 ? 0 1 1 3 1 - - 1 2 0 ? 1 ? ? ? ? ? ? ? ? ? ? ? ? ? ? ? ? ? ? ? ? ? ? ? ? ? ? ? ? ? ? ? ? ? ? ? ? ? ? ? ? ? ? ? ? ? ? ? ? ? ? ? ? ? ? ? ? ? ? ? ? ? ? ? ? ? ? ? ? ? ? ? ? ? ? ? ? ? ? ? ? ? ? ?
Aerodraco_sedgwickii                   1 0 - 1 0 1 2 0 0 ? 0 1 ? ? 1 ? ? ? ? ? ? ? ? ? ? ? ? ? ? ? ? ? ? ? ? ? ? ? ? ? ? ? ? ? ? ? ? ? ? ? ? ? ? ? ? ? ? ? ? ? ? ? ? ? ? ? ? ? ? ? ? ? ? ? ? ? ? ? ? 1 0 0 ? ? ? ? ? 1 ? ? ? ? ? ? ? ? ? 0 ? ? ? ? ? ? ? ? ? ? ? ? ? ? ? ? ? ? 0 2 ? 2 ? ? ? 0 1 ? 1 ? ? ? 1 3 1 - - 1 ? 0 ? 1 ? ? ? ? ? ? ? ? ? ? ? ? ? ? ? ? ? ? ? ? ? ? ? ? ? ? ? ? ? ? ? ? ? ? ? ? ? ? ? ? ? ? ? ? ? ? ? ? ? ? ? ? ? ? ? ? ? ? ? ? ? ? ? ? ? ? ? ? ? ? ? ? ? ? ? ? ? ? ? ? ? ? ?
Liaoningopterus_gui                    1 0 - 1 0 1 0 0 0 1 0 1 0 ? ? - 1 0 - - 1 1 0 1 [02] 2 1 1 0 - ? 1 1 0 4 0 0 1 1 0 - - - - ? ? ? ? ? ? ? ? ? ? 1 ? ? 0 0 2 3 0 ? 1 1 0 1 0 1 0 1 - ? ? ? ? ? ? ? 1 0 0 ? ? ? ? 1 1 0 0 0 0 ? 0 - ? ? 0 ? 0 0 1 - ? ? ? ? ? 0 0 1 0 2 0 ? ? 0 2 1 2 4 1 1 0 1 2 1 1 0 1 1 3 1 - - 1 0 1 0 1 ? ? 0 0 1 ? ? 0 1 0 1 ? ? ? ? ? ? ? ? ? ? ? ? ? ? ? ? ? ? ? ? ? ? ? ? ? ? ? ? ? ? ? ? ? ? ? ? ? ? ? ? ? ? ? ? ? ? ? ? ? ? ? ? ? ? ? ? ? ? ? ? ? ? ? ? ? ? ? ? ? ? ? ?
Anhanguera_robustus                    ? ? ? ? 0 ? ? ? ? ? ? ? ? ? ? ? ? ? - - 1 ? ? 1 0 2 1 1 ? ? ? ? ? ? ? ? ? ? ? ? ? ? ? ? ? ? ? ? ? ? ? ? ? ? ? ? ? ? 0 2 ? 0 ? ? ? ? 1 0 ? ? ? ? ? ? ? ? ? ? 0 ? ? ? 0 ? ? ? 1 1 0 0 0 0 1 0 - 1 0 0 0 0 0 1 - 1 0 0 0 - 0 0 1 0 2 1 1 1 0 2 1 2 4 1 0 0 1 2 1 ? 0 1 1 3 1 - - ? ? 1 0 1 ? 0 0 0 1 0 1 0 1 0 1 0 1 1 1 1 0 ? 0 1 1 1 1 1 0 2 0 0 1 1 1 1 ? 0 0 1 0 0 0 0 1 2 0 7 1 1 0 0 0 0 1 1 4 0 2 1 1 0 1 ? 1 0 2 0 1 1 3 ? 1 1 0 1 1 0 1 0 1 1 0 2 ? ? ?
Anhanguera_piscator                    1 0 - 1 ? 1 0 0 0 1 0 1 0 0 1 - 1 0 - - 1 1 0 1 0 2 1 1 0 - 1 1 1 0 4 0 0 1 1 0 - - - - 0 1 1 0 1 1 0 2 1 1 1 1 0 0 0 2 3 0 1 1 1 0 1 0 1 0 1 - 1 1 1 0 0 1 0 ? ? ? ? 1 ? ? 1 1 0 0 0 0 1 0 - 1 0 0 0 0 0 1 - ? ? ? 0 - 0 0 1 0 2 0 1 1 0 2 1 2 4 1 1 0 1 2 1 1 1 1 1 3 1 - - 1 0 1 0 1 1 1 0 0 1 0 1 0 1 0 1 0 1 0 0 1 0 1 0 1 ? 1 1 1 0 2 0 0 1 0 1 1 2 0 0 1 0 0 1 0 1 2 0 7 1 1 0 0 ? 0 1 1 4 ? 2 ? 1 0 1 1 1 0 2 1 1 ? ? ? 1 1 0 1 1 0 1 0 1 1 0 2 ? 4 -
Anhanguera_blittersdorffi              1 0 - 1 0 1 0 0 0 1 0 1 0 0 1 - 1 0 - - 1 1 0 1 0 2 1 1 0 - 1 1 1 0 4 0 0 1 1 0 - - - - 1 - - - - 1 0 2 1 1 1 1 0 0 0 2 3 0 1 1 1 0 1 0 1 0 1 - 1 1 1 0 0 1 0 1 0 0 0 1 1 1 1 1 0 0 0 0 1 0 - 1 0 0 ? 0 ? 1 - 1 0 ? ? ? ? 0 1 ? 2 0 1 ? 0 2 1 2 4 1 1 0 1 2 1 1 1 1 1 3 1 - - 1 0 1 0 1 ? ? ? ? ? ? ? ? ? ? ? ? ? ? ? ? ? ? ? ? ? ? ? ? ? ? ? ? ? ? ? ? ? ? ? ? ? ? ? ? ? ? ? ? ? ? ? ? ? ? ? ? ? ? ? ? ? ? ? ? ? ? ? ? ? ? ? ? ? ? ? ? ? ? ? ? ? ? ? ? ? ? ?
Tropeognathus_mesembrinus              1 0 - 1 0 1 0 0 0 1 0 1 0 0 1 - 1 0 - - 1 1 0 1 0 2 1 1 0 - ? 1 0 0 4 0 0 1 1 0 - - - - 1 - - - - 1 0 2 1 1 1 1 0 0 0 2 3 0 1 1 1 0 1 0 1 0 1 - 1 1 1 0 0 1 0 1 0 0 0 1 1 1 1 1 0 0 0 0 1 0 - 1 0 0 0 0 0 1 - 1 0 0 0 - 0 0 1 3 2 0 1 ? 0 2 1 2 ? 1 ? 0 1 2 1 1 0 1 1 3 1 - - 1 0 0 0 1 ? ? ? ? ? ? ? ? ? ? ? ? ? ? ? ? ? ? ? ? ? ? ? ? ? ? ? ? ? ? ? ? ? ? ? ? ? ? ? ? ? ? ? ? ? ? ? ? ? ? ? ? ? ? ? ? ? ? ? ? ? ? ? ? ? ? ? ? ? ? ? ? ? ? ? ? ? ? ? ? ? ? ?
Ornithocheirus_platystomus             ? ? ? 1 0 ? ? 0 ? ? 0 1 ? ? ? ? ? ? ? ? ? ? ? ? ? ? ? ? ? ? ? 1 0 0 4 ? ? 1 1 ? ? ? ? ? ? ? ? ? ? ? ? ? ? ? ? ? ? ? ? ? ? ? ? ? ? ? ? ? ? ? ? ? ? ? ? ? ? ? ? 1 0 1 ? ? ? ? ? 1 ? ? ? ? ? ? ? ? ? ? ? ? ? ? ? ? ? ? ? ? ? ? ? ? ? ? ? ? 0 2 ? ? ? ? ? 0 2 ? 1 ? ? ? 0 3 ? ? ? 1 ? ? ? 1 ? ? ? ? ? ? ? ? ? ? ? ? ? ? ? ? ? ? ? ? ? ? ? ? ? ? ? ? ? ? ? ? ? ? ? ? ? ? ? ? ? ? ? ? ? ? ? ? ? ? ? ? ? ? ? ? ? ? ? ? ? ? ? ? ? ? ? ? ? ? ? ? ? ? ? ? ? ? ? ? ? ? ?
Ornithocheirus_simus                   0 0 - 1 0 1 0 0 ? ? 0 ? ? ? ? ? ? ? ? ? ? ? ? ? ? ? ? ? ? ? ? 1 0 0 4 ? 0 1 1 ? ? ? ? ? ? ? ? ? ? ? ? ? ? ? ? ? ? ? ? ? ? ? ? ? ? ? ? ? ? ? ? ? ? ? ? ? ? ? ? 1 0 1 ? ? ? ? ? 1 ? ? ? ? ? ? ? ? ? ? ? ? ? ? ? ? ? ? ? ? ? ? ? ? ? ? ? ? 0 2 ? 2 ? ? 0 0 1 ? ? ? ? ? 0 3 ? ? ? 1 ? ? ? ? ? ? ? ? ? ? ? ? ? ? ? ? ? ? ? ? ? ? ? ? ? ? ? ? ? ? ? ? ? ? ? ? ? ? ? ? ? ? ? ? ? ? ? ? ? ? ? ? ? ? ? ? ? ? ? ? ? ? ? ? ? ? ? ? ? ? ? ? ? ? ? ? ? ? ? ? ? ? ? ? ? ? ?
Siroccopteryx_moroccensis              0 0 - 1 0 1 0 0 0 ? 0 ? 0 0 ? ? ? ? ? ? ? ? ? ? ? ? ? ? ? ? ? 1 0 0 4 ? 0 1 ? ? ? ? ? ? ? ? ? ? ? ? ? ? ? ? ? ? ? ? ? ? ? ? ? ? ? ? ? ? ? ? ? ? ? ? ? ? ? ? ? 1 0 1 ? ? ? ? ? 1 ? ? ? ? ? ? ? ? ? ? ? ? ? ? ? ? ? ? ? ? ? ? ? ? ? ? ? ? 0 2 ? 2 ? ? 0 0 1 ? ? ? 0 1 1 3 1 - - 2 ? 0 ? ? ? ? ? ? ? ? ? ? ? ? ? ? ? ? ? ? ? ? ? ? ? ? ? ? ? ? ? ? ? ? ? ? ? ? ? ? ? ? ? ? ? ? ? ? ? ? ? ? ? ? ? ? ? ? ? ? ? ? ? ? ? ? ? ? ? ? ? ? ? ? ? ? ? ? ? ? ? ? ? ? ? ? ?
Coloborhynchus_capito                  0 0 - 1 0 1 2 0 ? ? 0 ? ? ? ? ? ? ? ? ? ? ? ? ? ? ? ? ? ? ? ? 1 0 0 4 ? 0 1 1 ? ? ? ? ? ? ? ? ? ? ? ? ? ? ? ? ? ? ? ? ? ? ? ? ? ? ? ? ? ? ? ? ? ? ? ? ? ? ? ? ? ? ? ? ? ? ? ? 1 ? ? ? ? ? ? ? ? ? 0 ? ? ? ? ? ? ? ? ? ? ? ? ? ? ? ? ? ? 0 ? ? 2 ? ? ? 0 1 ? 1 ? ? ? 1 3 1 - - 2 ? ? ? ? ? ? ? ? ? ? ? ? ? ? ? ? ? ? ? ? ? ? ? ? ? ? ? ? ? ? ? ? ? ? ? ? ? ? ? ? ? ? ? ? ? ? ? ? ? ? ? ? ? ? ? ? ? ? ? ? ? ? ? ? ? ? ? ? ? ? ? ? ? ? ? ? ? ? ? ? ? ? ? ? ? ? ?
Coloborhynchus_wadleighi               0 0 - 1 1 1 2 0 ? ? 0 1 0 0 ? ? ? ? ? ? ? ? ? ? ? ? ? ? ? ? ? 1 0 0 4 ? 0 1 1 ? ? ? ? ? ? ? ? ? ? ? ? ? ? ? ? ? ? ? ? ? ? ? ? ? ? ? ? ? ? ? ? ? ? ? ? ? ? ? ? 1 0 1 ? ? ? ? ? 1 ? ? ? ? ? ? ? ? ? ? ? ? ? ? ? ? ? ? ? ? ? ? ? ? ? ? ? ? 0 2 ? 2 ? ? ? 0 1 ? 1 ? ? 1 1 3 1 - - 2 ? 0 ? ? ? ? ? ? ? ? ? ? ? ? ? ? ? ? ? ? ? ? ? ? ? ? ? ? ? ? ? ? ? ? ? ? ? ? ? ? ? ? ? ? ? ? ? ? ? ? ? ? ? ? ? ? ? ? ? ? ? ? ? ? ? ? ? ? ? ? ? ? ? ? ? ? ? ? ? ? ? ? ? ? ? ? ?
Coloborhynchus_clavirostris            0 0 - 1 1 1 2 0 ? ? 0 ? ? ? ? ? ? ? ? ? ? ? ? ? ? ? ? ? ? ? ? 1 0 0 4 ? 0 1 1 ? ? ? ? ? ? ? ? ? ? ? ? ? ? ? ? ? ? ? ? ? ? ? ? ? ? ? ? ? ? ? ? ? ? ? ? ? ? ? ? 1 0 1 ? ? ? ? ? 1 ? ? ? ? ? ? ? ? ? ? ? ? ? ? ? ? ? ? ? ? ? ? ? ? ? ? ? ? 0 2 ? 2 ? ? ? 0 1 ? 1 ? ? ? 1 3 ? ? ? 2 ? 0 ? ? ? ? ? ? ? ? ? ? ? ? ? ? ? ? ? ? ? ? ? ? ? ? ? ? ? ? ? ? ? ? ? ? ? ? ? ? ? ? ? ? ? ? ? ? ? ? ? ? ? ? ? ? ? ? ? ? ? ? ? ? ? ? ? ? ? ? ? ? ? ? ? ? ? ? ? ? ? ? ? ? ? ? ?
Eopteranodon_lii                       2 0 - 2 ? 0 - 1 1 0 0 1 0 0 0 - - ? - - 1 0 0 ? ? ? ? ? 0 - ? 1 1 0 4 1 0 1 1 0 - - - - ? ? ? ? ? ? ? ? ? ? ? ? ? ? ? ? ? 0 0 1 ? ? 0 1 1 ? 1 - 1 ? ? ? ? ? ? ? - - ? ? ? ? 1 ? 2 1 0 0 0 1 0 1 0 ? ? 1 ? 1 - 0 1 ? ? ? ? ? 1 ? ? ? ? 1 1 - - - - - - - - - - - - - - - - - - - - - - 0 ? ? 0 ? ? 0 0 0 1 0 1 ? ? ? ? ? ? ? ? ? ? ? 0 ? 2 2 ? ? ? ? 0 0 ? ? 0 ? 0 1 ? ? ? 1 0 8 0 1 ? ? 1 ? ? ? 4 ? ? ? ? ? 0 ? ? 0 2 0 1 1 3 0 1 1 1 1 1 1 1 ? 1 1 1 1 ? ? ?
Huaxiapterus_jii                       2 0 - 2 ? 0 - 1 ? ? 0 1 0 ? 0 - - ? - - 1 0 0 ? ? 4 1 1 0 - ? 1 1 0 4 1 0 ? 1 0 - - - - 0 0 ? 1 0 ? ? ? ? ? ? ? 0 ? ? 3 ? 0 ? 1 1 ? 0 1 1 ? 1 - ? ? ? ? ? ? ? 0 - - 0 ? ? ? ? 1 2 1 0 0 0 1 0 1 0 0 ? ? ? 1 - 0 ? ? ? ? 2 0 1 2 2 0 1 1 1 - - - - - - - - - - - - - - - - - - - - - - 0 ? ? 0 ? ? ? ? 0 ? 0 1 ? ? 0 ? ? ? 1 ? ? ? ? ? ? 2 2 ? ? 1 0 0 0 2 1 0 ? 0 1 ? ? ? 1 0 8 0 1 1 ? ? ? ? ? 4 1 2 1 1 0 ? 1 1 0 ? ? ? 1 3 ? ? ? ? ? ? ? 1 ? 1 1 1 1 ? ? ?
Sinopterus_dongi                       2 0 - 2 ? 0 - 1 1 0 0 1 0 ? 0 - - 1 - - 1 0 0 0 2 ? 1 ? 0 - 1 1 1 0 4 1 0 1 1 0 - - - - 0 0 1 1 0 1 1 2 0 1 ? 1 3 0 ? 3 3 ? 0 1 1 ? 0 1 1 ? 1 - 1 ? ? ? 1 ? ? ? ? ? ? ? ? ? ? 1 2 1 0 0 0 1 0 1 0 0 1 ? 1 1 - ? ? ? ? ? 2 0 1 2 2 0 1 1 1 - - - - - - - - - - - - - - - - - - - - - - 0 ? ? 0 ? ? 0 0 0 1 0 1 ? ? 0 ? ? 1 1 0 ? 1 ? 0 ? 2 2 ? 1 1 0 0 0 2 1 0 ? 0 1 1 ? ? 1 0 8 0 1 1 1 1 1 0 0 4 1 3 1 1 0 0 1 1 0 ? 0 ? 1 3 ? 1 1 1 1 1 1 1 ? ? ? 1 ? 1 4 -
Sinopterus_benxiensis                  2 0 - 2 ? 0 - 1 ? 0 0 1 0 ? 0 - - ? - - 1 0 0 ? ? ? ? 1 0 - 1 1 1 2 6 1 0 1 1 0 - - - - 0 - 1 0 ? 1 1 2 0 ? 0 1 3 ? 0 3 3 0 0 1 1 0 0 1 1 0 1 - 1 ? ? ? ? ? ? ? ? ? ? ? ? ? ? 1 2 1 0 0 0 1 0 1 0 0 1 1 1 1 - 0 1 0 ? ? 2 0 1 2 2 0 1 ? 1 - - - - - - - - - - - - - - - - - - - - - - 0 ? ? 0 0 1 ? ? 0 1 0 1 ? ? 0 ? ? ? ? ? ? ? ? ? ? ? ? ? ? ? ? ? ? ? ? ? ? 0 1 ? ? ? ? 0 8 0 ? ? ? ? ? ? 0 ? ? 3 1 1 0 ? 1 1 0 ? ? ? ? ? ? ? ? ? ? ? ? 1 ? ? ? ? ? ? 4 -
Sinopterus_corollatus                  2 0 - 2 ? 0 - 1 1 0 0 1 0 ? 0 - - ? - - 1 ? 0 ? 2 ? ? ? 0 - 1 1 1 2 6 1 0 1 1 0 - - - - ? ? ? ? ? ? ? ? 0 ? ? 1 0 ? ? ? ? ? 0 1 ? ? ? ? ? ? ? ? ? ? ? ? 1 ? ? ? ? ? ? ? ? ? ? 1 2 1 0 0 0 1 0 1 0 0 1 ? 1 1 - ? ? ? ? ? 2 0 ? 2 2 0 1 1 1 - - - - - - - - - - - - - - - - - - - - - - 0 ? ? 0 0 1 ? ? 0 1 0 1 ? ? 0 ? ? ? ? ? ? ? 0 0 ? 2 2 ? ? 1 0 0 0 ? ? ? ? 0 1 ? ? ? ? 0 8 0 1 ? 1 1 1 ? ? 4 ? 3 1 1 0 ? 1 1 0 ? ? ? 1 3 ? ? ? 1 1 ? 1 1 1 ? 1 ? ? 1 4 -
Bakonydraco_galaczi                    2 0 - 2 0 0 - 1 ? 0 3 1 0 ? ? ? ? ? ? ? ? ? ? ? ? ? ? ? ? ? ? 1 1 0 1 0 0 1 1 ? ? ? ? ? ? ? ? ? ? ? ? ? ? ? ? ? ? ? ? ? ? ? ? ? ? ? ? ? ? ? ? ? ? ? ? ? ? ? ? 0 - - ? ? ? ? 1 1 2 1 0 0 0 1 1 1 0 0 1 1 1 1 - 0 1 2 1 0 0 0 1 0 2 0 1 1 1 - - - - - - - - - - - - - - - - - - ? ? - - 0 ? ? ? ? ? ? ? ? ? ? ? ? ? ? ? ? ? ? ? ? ? ? ? ? ? ? ? ? ? ? ? ? ? ? ? ? ? ? ? ? ? ? ? ? ? ? ? ? ? ? ? ? ? ? ? ? ? ? ? ? ? ? ? ? ? ? ? ? ? ? ? ? ? ? ? ? ? ? ? ? ? ? ?
Keresdrakon_vilsoni                    2 0 - 2 0 0 - 1 ? 0 3 1 0 ? 0 - - ? - - 1 ? 0 ? ? ? ? ? 0 - ? 1 1 0 1 0 0 1 1 0 - - - - ? ? ? ? ? ? ? ? ? ? ? ? ? ? ? ? ? 0 ? ? ? ? ? ? ? ? ? ? ? ? ? ? ? ? 0 0 - - ? ? ? ? ? 1 2 1 0 3 0 [01] - 1 0 0 ? 0 1 ? ? 0 0 2 ? ? 1 0 ? ? 2 0 1 ? 1 - - - - - - - - - - - - - - - - - - - - - - 0 ? 1 0 0 1 0 0 0 1 0 ? ? ? ? ? ? ? ? ? ? ? 0 0 ? 1 2 1 1 1 1 0 0 1 1 0 0 0 1 1 ? ? 1 0 8 1 1 1 ? 1 1 ? ? ? ? ? ? ? ? ? ? 1 ? 0 0 1 ? ? ? 0 1 1 1 0 0 1 1 1 1 ? 1 ? ? ?
Caiuajara_dobruskii                    2 0 - 2 1 0 - 1 1 0 0 1 0 0 0 - - ? - - 1 0 0 1 2 4 1 1 0 - ? 1 1 1 0 1 1 1 1 0 - - - - ? ? ? ? ? 1 1 2 ? ? ? 1 3 ? 0 ? [34] 0 0 1 ? 0 0 1 1 0 1 - 1 ? 1 0 1 ? 0 0 - - 0 ? ? ? 0 1 2 2 0 0 0 1 1 1 0 0 1 0 1 1 - 0 1 0 ? ? 0 0 1 0 2 1 0 0 1 - - - - - - - - - - - - - - - - - - - - - - 0 ? 1 0 ? 1 0 0 0 1 0 ? ? ? 0 ? 1 ? 1 0 0 1 0 0 1 2 2 ? 1 ? 0 0 ? 2 1 ? 1 0 1 ? ? ? 1 0 8 0 1 1 ? ? 1 0 0 4 ? ? ? 1 0 0 ? 1 0 2 ? ? 1 2 ? ? 1 1 1 ? 1 1 1 1 1 1 1 ? ? ?
Tupandactylus_navigans                 2 0 - 2 1 0 - 1 1 0 0 1 0 ? 0 - - 1 - - 1 0 0 1 2 4 1 1 0 - 1 1 1 1 0 1 1 1 0 0 - - - - 0 0 1 1 0 ? ? ? 0 1 0 ? 0 0 0 2 3 0 0 1 1 0 0 1 1 0 1 - 1 ? ? 0 ? ? 0 ? ? ? ? ? 1 ? ? ? ? ? ? ? ? ? ? ? ? ? ? ? ? ? ? ? ? ? ? ? ? ? ? ? ? ? ? ? 1 - - - - - - - - - - - - - - - - - - - - - - 0 ? ? ? ? ? ? ? ? ? ? ? ? ? ? ? ? ? ? ? ? ? ? ? ? ? ? ? ? ? ? ? ? ? ? ? ? ? ? ? ? ? ? ? ? ? ? ? ? ? ? ? ? ? ? ? ? ? ? ? ? ? ? ? ? ? ? ? ? ? ? ? ? ? ? ? ? ? ? ? ? ? ? ?
Tupandactylus_imperator                2 0 - 2 ? 0 - 1 ? 0 0 1 0 ? 0 - - ? - - 1 ? 0 1 2 3 1 1 0 - 1 1 1 1 0 1 1 1 0 0 - - - - 1 - - - - 1 1 2 0 ? 0 1 3 0 0 2 3 0 0 1 1 0 0 1 1 0 1 - 1 ? ? ? 1 ? 0 ? ? ? ? ? ? ? ? 1 2 2 0 0 0 1 0 1 0 ? ? ? ? 1 - 0 1 0 ? ? 0 0 1 ? 2 1 0 ? 1 - - - - - - - - - - - - - - - - - - - - - - 0 ? ? ? ? ? ? ? ? ? ? ? ? ? ? ? ? ? ? ? ? ? ? ? ? ? ? ? ? ? ? ? ? ? ? ? ? ? ? ? ? ? ? ? ? ? ? ? ? ? ? ? ? ? ? ? ? ? ? ? ? ? ? ? ? ? ? ? ? ? ? ? ? ? ? ? ? ? ? ? ? ? ? ?
Vectidraco_daisymorrisae               ? ? ? ? ? ? ? ? ? ? ? ? ? ? ? ? ? ? ? ? ? ? ? ? ? ? ? ? ? ? ? ? ? ? ? ? ? ? ? ? ? ? ? ? ? ? ? ? ? ? ? ? ? ? ? ? ? ? ? ? ? ? ? ? ? ? ? ? ? ? ? ? ? ? ? ? ? ? ? ? ? ? ? ? ? ? ? ? ? ? ? ? ? ? ? ? ? ? ? ? ? ? ? ? ? ? ? ? ? ? ? ? ? ? ? ? ? ? ? ? ? ? ? ? ? ? ? ? ? ? ? ? ? ? ? ? ? ? ? ? ? ? ? ? ? ? ? ? ? ? ? ? ? ? ? 1 0 ? ? ? ? ? ? ? ? ? ? ? ? ? ? ? ? ? ? ? ? ? ? ? ? ? ? ? ? ? ? ? ? ? ? ? ? ? ? ? ? ? ? ? ? ? 3 ? 1 ? ? ? 0 1 1 1 1 1 ? ? ? ? ? ? ? ? ?
Europejara_olcadesorum                 ? ? ? ? ? ? - ? ? 0 ? ? ? ? ? ? ? ? - - 1 ? ? ? ? 4 1 1 ? - ? ? ? ? ? ? ? ? ? 0 - - - - ? ? ? ? ? ? ? ? ? 1 ? ? ? 0 0 2 ? 0 0 1 ? 0 ? ? ? 0 ? ? ? ? ? ? ? ? 1 ? ? ? 0 1 0 ? 0 1 2 1 0 0 0 1 1 1 0 ? 1 1 1 1 - 0 1 ? ? ? ? 0 1 0 2 1 0 ? 1 - - - - - - - - - - - - - - - - - - - - - - 0 ? ? ? ? ? ? ? ? ? ? ? ? ? ? ? ? ? ? ? ? ? ? ? ? ? ? ? ? ? ? ? ? ? ? ? ? ? ? ? ? ? ? ? ? ? ? ? ? ? ? ? ? ? ? ? ? ? ? ? ? ? ? ? ? ? ? ? ? ? ? ? ? ? ? ? ? ? ? ? ? ? ? ?
Tapejara_wellnhoferi                   2 0 - 2 1 0 - 1 1 0 0 1 0 0 0 - - 1 - - 1 0 0 1 2 4 1 1 0 - 1 1 1 1 0 1 0 1 1 0 - - - - 0 0 1 1 0 1 1 2 0 1 0 1 3 0 0 2 3 0 0 1 1 0 0 1 1 0 1 - 1 1 1 0 1 1 1 0 - - 0 1 0 1 0 1 2 1 0 0 0 1 1 1 0 0 1 1 1 1 - 0 1 0 1 0 0 0 1 0 2 1 0 0 1 - - - - - - - - - - - - - - - - - - - - - - 0 ? 1 0 0 1 0 0 0 1 0 1 0 1 0 0 ? ? ? ? 0 1 0 0 1 2 2 1 1 1 0 0 0 1 1 0 1 0 1 1 0 0 1 0 8 0 1 1 1 1 1 0 0 4 0 ? ? 1 0 0 0 1 0 3 0 1 ? ? 0 0 1 1 1 ? 1 1 1 1 1 1 1 1 4 -
Microtuban_altivolans                  ? ? ? ? ? ? ? ? ? ? ? ? ? ? ? ? ? ? ? ? ? ? ? ? ? ? ? ? ? ? ? ? ? ? ? ? ? ? ? ? ? ? ? ? ? ? ? ? ? ? ? ? ? ? ? ? ? ? ? ? ? ? ? ? ? ? ? ? ? ? ? ? ? ? ? ? ? ? ? ? ? ? ? ? ? ? ? ? ? ? ? ? ? ? ? ? ? ? ? ? ? ? ? ? ? ? ? ? ? ? ? ? ? ? ? ? ? ? ? ? ? ? ? ? ? ? ? ? ? ? ? ? ? ? ? ? ? ? ? ? ? ? ? ? ? ? ? ? ? ? ? ? 1 ? ? ? ? ? ? ? 1 0 0 ? 2 2 ? ? ? ? ? ? ? ? 0 0 0 1 1 0 ? ? 0 8 0 1 1 ? ? 1 ? ? 4 ? 3 1 1 0 ? ? ? 0 ? ? ? ? ? ? ? ? ? ? ? ? ? 1 1 2 ? 1 ? ? ?
Noripterus_complicidens                ? ? ? ? ? ? - ? ? ? ? ? ? 0 ? ? ? ? ? ? ? ? ? ? ? ? ? ? ? ? ? ? ? ? ? ? ? ? ? ? ? ? ? ? ? ? ? ? ? ? ? ? ? ? ? ? ? ? ? ? ? ? ? ? ? ? ? ? ? ? ? ? ? ? ? ? ? ? ? ? ? ? ? ? ? ? ? 1 ? ? ? 0 0 0 - 1 0 0 ? 0 0 ? ? 1 0 0 1 1 0 ? ? ? 1 - - ? 0 2 0 5 1 0 ? 0 2 2 0 ? ? 1 ? 3 1 - - ? ? ? ? 0 ? 1 1 0 1 0 0 0 1 0 1 ? ? 1 ? 1 1 1 0 0 ? ? ? ? 1 2 ? ? ? ? 0 0 ? 0 0 1 0 1 1 1 0 1 0 8 0 1 1 1 1 1 0 0 ? ? 1 1 1 0 0 ? 0 2 1 0 1 1 3 ? 1 1 1 1 1 1 0 0 1 2 1 1 ? 4 -
Noripterus_parvus                      2 1 0 1 0 0 - 1 0 0 0 1 0 0 1 - 1 1 - - 1 0 0 0 1 2 0 1 0 - 1 1 1 1 3 3 0 1 0 1 - - - - 1 - - - - 1 1 2 0 0 0 1 2 2 0 2 2 0 ? 1 1 1 0 1 1 0 1 - 1 1 1 0 1 ? 0 1 0 0 0 1 0 ? 1 1 1 1 0 0 0 0 - 1 0 0 1 0 0 1 - 1 0 0 1 1 0 0 1 0 1 - - 1 0 2 0 5 1 0 0 0 2 2 0 1 0 1 0 3 1 - - 0 1 0 1 0 1 1 0 0 1 0 0 0 1 0 1 0 1 1 1 ? ? ? ? ? ? 0 0 ? 1 2 ? ? ? ? 0 0 ? 0 0 0 0 1 1 0 0 1 0 8 0 1 1 1 1 1 0 0 4 1 ? 1 1 0 0 ? 0 2 ? ? 1 ? ? ? ? ? ? ? ? ? 0 0 1 2 1 1 ? ? ?
Domeykodactylus_ceciliae               ? ? ? ? ? ? ? ? ? ? ? ? ? ? ? ? ? ? ? ? ? ? ? ? ? ? ? ? 0 ? ? 1 ? 2 ? ? ? 1 0 ? ? ? ? ? ? ? ? ? ? ? ? ? ? ? ? ? ? ? ? ? ? ? ? ? ? ? ? ? ? ? ? ? ? ? ? ? ? ? ? ? ? ? ? ? ? ? ? 1 1 ? ? 0 ? ? ? 1 0 ? ? 0 0 1 - ? ? ? 1 0 ? 0 ? ? 1 ? - ? 0 2 0 5 1 ? ? 0 2 2 0 ? ? ? 0 4 ? ? ? ? ? 0 1 0 ? ? ? ? ? ? ? ? ? ? ? ? ? ? ? ? ? ? ? ? ? ? ? ? ? ? ? ? ? ? ? ? ? ? ? ? ? ? ? ? ? ? ? ? ? ? ? ? ? ? ? ? ? ? ? ? ? ? ? ? ? ? ? ? ? ? ? ? ? ? ? ? ? ? ? ? ? ? ? ? ? ? ?
Dsungaripterus_weii                    2 1 0 0 0 0 - 1 0 0 0 1 0 0 1 - 1 1 - - 1 0 0 0 1 2 1 1 0 - 1 1 1 2 3 3 0 1 0 1 - - - - 1 - - - - 1 1 2 0 0 0 1 2 2 0 2 2 0 0 1 1 1 0 1 1 0 1 - 1 1 1 0 1 1 0 1 0 0 0 1 0 1 1 1 0 1 0 0 0 0 - 1 0 0 1 0 0 1 - 1 0 0 1 0 0 0 1 0 1 - - 1 0 2 0 5 1 0 0 0 2 2 0 1 0 1 0 4 1 - - 0 2 0 1 0 1 1 0 0 1 0 0 0 1 0 1 0 1 1 1 1 1 1 0 0 1 0 0 1 1 2 1 1 1 0 0 0 1 ? ? ? 0 ? 0 ? ? 1 0 8 0 1 1 1 1 1 ? 0 ? 1 1 ? 1 0 0 1 1 2 3 ? 1 ? ? ? ? 1 1 1 1 ? 0 0 1 2 1 1 ? ? ?
Tupuxuara_leonardii                    2 0 - 1 0 0 - 1 0 0 0 1 0 0 1 - - 1 - - 1 0 0 1 2 4 1 1 0 - 1 1 0 0 5 3 0 1 2 0 - - - - 1 - - - - 1 1 0 0 0 0 1 2 2 0 2 3 0 0 1 1 0 0 1 1 0 1 - 1 1 1 0 1 1 1 1 1 1 0 1 1 1 1 1 1 1 0 0 0 0 - 1 0 0 1 0 1 1 - 1 0 0 1 0 0 0 1 0 1 - - 1 1 - - - - - - - - - - - - - - - - - - - - - - 0 1 1 0 0 1 0 0 0 1 0 1 ? ? 1 1 ? ? ? ? ? ? 0 0 1 1 2 1 ? 1 0 0 0 1 1 0 0 ? ? 1 1 ? 1 0 8 0 1 1 1 1 1 0 0 4 ? ? ? 1 0 0 1 1 0 ? ? ? ? ? ? ? ? ? ? ? ? 1 1 1 2 1 1 1 ? ?
Tupuxuara_longicristatus               ? ? ? ? 0 0 - 1 0 0 0 1 0 ? ? - - ? - - 1 0 0 ? ? ? ? ? 0 - 1 1 0 0 5 ? 0 1 2 ? - - - - ? ? ? ? ? ? ? ? ? ? ? ? ? ? ? ? ? ? 0 ? ? ? 0 ? ? ? 1 - ? ? ? ? ? ? 1 1 1 1 0 ? ? ? ? ? ? ? ? ? ? ? ? ? ? ? ? ? ? ? ? ? ? ? ? ? ? ? ? ? ? ? ? ? 1 - - - - - - - - - - - - - - - - - - - - - - 0 ? ? ? ? ? ? ? ? ? 0 ? ? ? ? ? ? ? ? ? ? ? ? ? ? ? ? ? ? ? ? ? 0 ? ? ? ? ? ? ? ? ? ? ? ? ? ? ? ? ? ? ? ? ? ? 3 1 ? 0 ? ? 1 ? ? ? ? ? ? ? ? ? ? ? ? ? ? ? ? ? ? ? ? ? ?
Thalassodromeus_sethi                  2 0 - 1 0 0 - 1 0 1 0 1 0 0 1 - - 1 - - 1 0 0 1 2 4 1 1 0 - 1 1 0 0 5 3 0 1 2 0 - - - - 0 1 0 0 0 1 1 0 0 0 0 1 2 2 0 2 3 0 0 1 1 0 0 1 1 0 1 - 1 ? 1 ? 1 1 0 1 1 1 0 1 1 ? 1 1 1 ? ? 0 0 0 - 1 0 0 ? 0 1 1 - 1 2 1 1 0 0 0 1 0 1 - - 1 1 - - - - - - - - - - - - - - - - - - - - - - 0 ? ? ? ? ? ? ? ? ? ? ? ? ? ? ? ? ? ? ? ? ? ? ? ? ? ? ? ? ? ? ? ? ? ? ? ? ? ? ? ? ? ? ? ? ? ? ? ? ? ? ? ? ? ? ? ? ? ? ? ? ? ? ? ? ? ? ? ? ? ? ? ? ? ? ? ? ? ? ? ? ? ? ?
Lacusovagus_magnificens                2 0 - 2 ? 0 - 1 1 0 0 1 0 0 ? - - ? - - 1 ? ? ? ? ? ? ? ? - ? 1 1 0 1 0 0 ? 1 0 - - - - ? ? ? ? ? ? ? ? ? ? ? ? ? ? ? ? ? ? ? 1 ? ? ? ? ? ? ? ? ? ? ? ? ? ? 0 0 - - 0 ? ? ? ? ? ? ? ? ? ? ? ? ? ? ? ? ? ? ? ? ? ? ? ? ? ? ? ? ? ? ? ? ? 1 - - - - - - - - - - - - - - - - - - - - - ? 0 ? ? ? ? ? ? ? ? ? ? ? ? ? ? ? ? ? ? ? ? ? ? ? ? ? ? ? ? ? ? ? ? ? ? ? ? ? ? ? ? ? ? ? ? ? ? ? ? ? ? ? ? ? ? ? ? ? ? ? ? ? ? ? ? ? ? ? ? ? ? ? ? ? ? ? ? ? ? ? ? ? ? ?
Xericeps_curvirostris                  ? ? ? ? ? ? ? ? ? ? ? ? ? ? ? ? ? ? ? ? ? ? ? ? ? ? ? ? ? ? ? ? ? ? ? ? ? ? ? ? ? ? ? ? ? ? ? ? ? ? ? ? ? ? ? ? ? ? ? ? ? ? ? ? ? ? ? ? ? ? ? ? ? ? ? ? ? ? ? ? ? ? ? ? ? ? ? 1 0 ? ? 3 0 0 - 1 1 0 1 0 1 ? ? 1 0 1 1 ? ? ? ? ? 0 - - ? 1 - - - - - - - - - - - - - - - - - - - ? - - 0 ? ? ? ? ? ? ? ? ? ? ? ? ? ? ? ? ? ? ? ? ? ? ? ? ? ? ? ? ? ? ? ? ? ? ? ? ? ? ? ? ? ? ? ? ? ? ? ? ? ? ? ? ? ? ? ? ? ? ? ? ? ? ? ? ? ? ? ? ? ? ? ? ? ? ? ? ? ? ? ? ? ? ?
Alanqa_saharica                        2 0 - 1 0 0 - 1 0 ? 0 1 1 ? 1 ? ? ? ? ? ? ? ? ? ? ? ? ? ? ? ? ? ? ? ? ? ? ? ? ? ? ? ? ? ? ? ? ? ? ? ? ? ? ? ? ? ? ? ? ? ? ? ? ? ? ? ? ? ? ? ? ? ? ? ? ? ? ? ? 1 1 1 ? ? ? ? ? 1 ? ? ? ? ? ? ? 1 0 ? ? 0 1 ? ? 1 ? 1 ? ? ? ? ? ? ? ? ? ? 1 - - - - - - - - - - - - - - - - - - - ? - ? 0 ? ? ? ? ? ? ? ? ? ? ? ? ? ? ? ? ? ? ? ? ? ? ? ? ? ? ? ? ? ? ? ? ? ? ? ? ? ? ? ? ? ? ? ? ? ? ? ? ? ? ? ? ? ? ? ? ? ? ? ? ? ? ? ? ? ? ? ? ? ? ? ? ? ? ? ? ? ? ? ? ? ? ?
Argentinadraco_barrealensis            ? ? ? ? ? ? ? ? ? ? ? ? ? 0 ? ? ? ? ? ? ? ? ? ? ? ? ? ? ? ? ? ? ? ? ? ? ? ? ? ? ? ? ? ? ? ? ? ? ? ? ? ? ? ? ? ? ? ? ? ? ? ? ? ? ? ? ? ? ? ? ? ? ? ? ? ? ? ? ? ? ? ? ? ? ? ? ? 1 1 ? ? 3 0 0 - 1 1 ? 1 0 1 ? ? 1 0 1 1 0 0 ? ? ? 2 0 0 ? 1 - - - - - - - - - - - - - - - - - - - ? - - 0 ? ? ? ? ? ? ? ? ? ? ? ? ? ? ? ? ? ? ? ? ? ? ? ? ? ? ? ? ? ? ? ? ? ? ? ? ? ? ? ? ? ? ? ? ? ? ? ? ? ? ? ? ? ? ? ? ? ? ? ? ? ? ? ? ? ? ? ? ? ? ? ? ? ? ? ? ? ? ? ? ? ? ?
Aerotitan_sudamericanus                2 0 - 1 0 0 - 1 0 ? 3 1 1 ? 2 ? ? ? ? ? ? ? ? ? ? ? ? ? ? ? ? ? ? ? ? ? ? ? ? ? ? ? ? ? ? ? ? ? ? ? ? ? ? ? ? ? ? ? ? ? ? ? ? ? ? ? ? ? ? ? ? ? ? ? ? ? ? ? ? 0 - - ? ? ? ? ? 0 ? ? ? ? ? ? ? ? ? ? ? ? ? ? ? ? ? ? ? ? ? ? ? ? ? ? ? ? 1 - - - - - - - - - - - - - - - - - - - ? - ? 1 ? ? ? ? ? ? ? ? ? ? ? ? ? ? ? ? ? ? ? ? ? ? ? ? ? ? ? ? ? ? ? ? ? ? ? ? ? ? ? ? ? ? ? ? ? ? ? ? ? ? ? ? ? ? ? ? ? ? ? ? ? ? ? ? ? ? ? ? ? ? ? ? ? ? ? ? ? ? ? ? ? ? ?
Eoazhdarcho_liaoxiensis                ? ? ? ? ? ? - ? ? ? ? ? ? 0 ? ? ? ? ? ? ? ? ? ? ? ? ? ? ? ? ? ? ? ? ? ? ? ? ? ? ? ? ? ? ? ? ? ? ? ? ? ? ? ? ? ? ? ? ? ? ? 0 ? ? ? ? ? ? ? ? ? ? ? ? ? ? ? ? ? ? - - ? ? ? ? ? ? 1 1 0 0 0 0 - 1 0 ? 1 0 0 1 - 0 0 0 1 0 ? ? 1 0 ? - ? 1 1 - - - - - - - - - - - - - - - - - - - - - - ? ? ? 0 0 0 1 3 0 ? 1 1 ? ? 0 0 ? ? ? ? ? 0 0 0 ? 2 2 ? ? ? ? 0 0 ? ? 0 ? 0 1 ? ? 0 ? 0 8 0 ? ? 1 1 1 ? ? 4 ? 3 1 1 0 ? ? 1 0 ? ? ? ? ? ? ? ? ? ? ? ? 1 ? ? ? 1 ? ? ? ?
Shenzhoupterus_chaoyangensis           2 0 - 1 ? 0 - ? ? ? 0 1 0 ? 2 - - 1 - - 1 0 0 1 2 ? 1 1 1 - 1 0 - - - - - - - 0 - - - - 1 - - - - 1 1 0 1 ? 0 1 3 0 1 2 3 0 ? 1 1 0 0 0 2 0 ? ? 1 ? ? ? 1 ? ? ? ? ? ? ? ? ? ? 1 1 1 0 0 0 0 - 1 ? 0 ? ? ? 1 - ? ? ? ? ? 0 0 1 2 1 - - ? 1 - - - - - - - - - - - - - - - - - - - - - - 0 ? ? ? ? 0 1 3 0 ? 1 1 ? 1 0 ? ? ? ? ? ? ? 0 0 ? 2 2 ? ? ? ? ? ? ? ? ? ? 0 1 ? ? ? 1 0 8 0 ? ? ? ? ? ? 0 ? ? 3 1 ? 0 ? 1 ? 0 ? ? ? ? ? ? ? ? ? ? ? ? 1 ? 1 ? ? 1 1 4 -
Jidapterus_edentus                     2 0 - 1 0 0 - 1 0 0 0 1 0 0 2 - - 1 - - 1 0 0 ? ? ? ? ? 1 - ? 0 - - - - - - - 0 - - - - ? ? ? ? ? ? ? ? ? ? ? ? ? ? ? ? ? 0 0 1 1 ? 0 0 1 ? 1 - ? 1 ? ? ? ? 0 0 - - 0 1 ? ? 1 1 1 1 0 0 0 0 - 1 0 0 1 0 0 1 - ? ? ? ? ? 0 0 1 2 1 - - 1 1 - - - - - - - - - - - - - - - - - - - - - - 0 0 ? 0 0 0 1 3 0 1 1 1 0 1 0 0 1 0 0 0 0 0 0 0 ? 2 2 1 1 1 0 0 0 1 0 0 0 0 1 ? ? ? ? 0 8 0 ? 1 ? 1 1 0 0 4 0 2 1 1 0 0 1 1 0 3 0 1 ? ? ? ? 1 1 1 1 1 1 1 1 2 1 1 1 3 3
Chaoyangopterus_zhangi                 2 0 - 1 0 0 - 1 0 0 0 1 0 ? 2 - - ? - - 1 ? 0 ? ? ? ? ? 1 - ? 0 - - - - - - - 0 - - - - ? ? ? ? ? ? ? ? ? ? ? ? ? ? ? ? ? ? ? ? ? ? ? ? ? ? ? ? ? ? ? ? ? ? 0 0 - - ? ? ? ? ? 1 1 1 0 0 0 0 - 1 0 0 1 0 0 ? ? ? ? ? ? ? ? ? 1 2 1 - - ? 1 - - - - - - - - - - - - - - - - - - - - - - 0 ? ? 0 0 0 1 3 0 1 1 1 ? ? 0 0 ? ? ? ? ? 0 0 0 ? 2 2 1 1 1 0 0 0 2 ? 0 ? 0 1 1 ? ? 1 0 ? ? ? ? 1 ? 1 ? ? 4 0 2 1 1 0 0 1 ? 0 2 0 1 1 3 0 1 1 1 1 ? 1 1 ? 1 2 1 1 1 3 3
Radiodactylus_langstoni                ? ? ? ? ? ? ? ? ? ? ? ? ? ? ? ? ? ? ? ? ? ? ? ? ? ? ? ? ? ? ? ? ? ? ? ? ? ? ? ? ? ? ? ? ? ? ? ? ? ? ? ? ? ? ? ? ? ? ? ? ? ? ? ? ? ? ? ? ? ? ? ? ? ? ? ? ? ? ? ? ? ? ? ? ? ? ? ? ? ? ? ? ? ? ? ? ? ? ? ? ? ? ? ? ? ? ? ? ? ? ? ? ? ? ? ? ? ? ? ? ? ? ? ? ? ? ? ? ? ? ? ? ? ? ? ? ? ? ? ? ? ? ? ? ? ? ? ? ? ? ? ? ? ? ? ? ? ? ? ? ? ? ? ? ? ? ? ? ? ? ? ? ? 1 0 0 0 1 ? 0 1 1 0 8 0 1 1 ? ? ? ? ? ? ? ? ? ? ? ? ? ? ? ? ? ? ? ? ? ? ? ? ? ? ? ? ? ? ? ? ? ? ? ?
Montanazhdarcho_minor                  ? ? ? ? ? ? - ? ? ? ? ? ? ? ? ? ? ? ? ? ? ? ? ? ? ? ? ? ? ? ? ? ? ? ? ? ? ? ? ? ? ? ? ? ? ? ? ? ? ? ? ? ? ? ? ? ? ? ? ? ? ? ? ? ? ? ? ? ? ? ? ? ? ? ? ? ? ? ? ? ? ? ? ? ? ? ? 1 1 ? ? 0 0 0 - 1 0 0 1 0 0 ? ? 0 0 0 ? ? ? ? ? ? 1 - - ? 1 - - - - - - - - - - - - - - - - - - ? ? - - ? ? ? 2 0 0 2 3 0 ? 1 1 ? ? ? ? ? ? ? ? ? 1 0 0 1 2 2 ? 1 1 0 ? ? ? 1 1 0 0 1 1 0 1 1 0 8 0 1 1 ? 1 1 0 ? ? 1 ? ? 1 0 0 ? ? 0 ? ? ? ? ? ? ? ? ? ? ? ? ? ? ? ? ? ? ? ? ?
Azhdarcho_lancicollis                  2 0 - 1 0 0 - 1 0 0 0 1 0 ? 2 ? - ? - - ? ? ? ? ? ? ? ? 0 ? 1 0 - - - - - - - ? - ? - - ? ? ? ? ? ? ? ? ? ? ? ? ? ? ? ? ? 0 ? ? ? ? ? ? ? ? ? ? ? ? ? ? ? ? 0 0 - - ? ? ? ? 1 1 1 1 0 0 0 0 - 1 0 0 1 ? 0 ? ? 0 0 ? ? ? ? ? 1 ? 1 - - ? 1 - - - - - - - - - - - - - - - - - - - - - - 1 1 1 2 0 0 2 3 0 1 1 1 ? 1 1 ? ? ? ? ? ? 1 0 0 1 2 2 1 1 1 0 0 0 ? 1 1 0 0 1 1 0 1 1 0 8 0 1 ? 1 1 1 0 0 ? ? ? ? ? 0 0 ? 1 3 ? ? ? ? ? ? ? ? ? ? ? ? 1 1 1 2 1 1 ? ? ?
Albadraco_tharmisensis                 ? ? ? 1 ? ? ? 1 0 ? 0 1 ? ? ? ? ? ? ? ? ? ? ? ? ? ? ? ? ? ? ? ? ? ? ? ? ? ? ? ? ? ? ? ? ? ? ? ? ? ? ? ? ? ? ? ? ? ? ? ? ? ? ? ? ? ? ? ? ? ? ? ? ? ? ? ? ? ? ? 0 - - ? ? ? ? ? 0 ? ? ? 0 ? ? ? 1 0 0 1 0 ? ? ? 0 0 0 ? ? ? ? ? ? 1 - - ? 1 - - - - - - - - - - - - - - - - - - - - - - ? ? 1 2 0 0 2 3 0 1 1 ? ? ? ? ? ? ? ? ? ? ? ? ? ? ? ? ? ? ? ? ? ? ? ? ? ? ? ? ? ? ? ? ? ? ? ? ? ? ? ? ? ? ? ? ? ? ? ? ? ? ? ? ? ? ? ? ? ? ? ? ? ? ? ? ? ? ? ? ? ? ? ? ?
Mistralazhdarcho_maggii                2 0 - 1 0 0 - 1 0 ? 3 1 1 ? 2 ? ? ? ? ? ? ? ? ? ? ? ? ? ? ? ? 0 - - - - - - - ? ? ? ? ? ? ? ? ? ? ? ? ? ? ? ? ? ? ? ? ? ? ? ? ? ? ? ? ? ? ? ? ? ? ? ? ? ? ? ? 1 1 1 ? ? ? ? ? 0 ? ? ? ? ? ? ? ? ? ? ? ? ? ? ? ? ? ? ? ? ? ? ? ? ? ? ? ? 1 - - - - - - - - - - - - - - - - - - - - - - 1 1 1 2 ? ? 2 3 0 ? 1 ? ? ? ? ? ? ? ? ? ? ? ? ? ? ? ? ? ? ? ? ? ? ? ? ? 0 1 1 ? ? ? 1 0 8 0 1 1 ? 1 1 ? ? 4 ? ? ? ? ? ? ? 1 ? ? ? ? ? ? ? ? ? ? ? ? ? ? ? ? ? ? ? ? ? ?
Leptostomia_begaaensis                 ? ? ? ? 0 0 - 1 0 0 2 0 1 ? 1 ? - ? ? ? ? ? ? ? ? ? ? ? ? ? ? ? ? ? ? ? ? ? ? ? ? ? ? ? ? ? ? ? ? ? ? ? ? ? ? ? ? ? ? ? ? ? ? ? ? ? ? ? ? ? ? ? ? ? ? ? ? ? ? 1 0 0 ? ? ? ? ? ? 0 ? ? 2 0 0 - 1 1 0 1 ? ? ? ? 1 0 1 ? ? ? ? ? ? 0 - - ? 1 - - - - - - - - - - - - - - - - - - - ? - - 0 ? ? ? ? ? ? ? ? ? ? ? ? ? ? ? ? ? ? ? ? ? ? ? ? ? ? ? ? ? ? ? ? ? ? ? ? ? ? ? ? ? ? ? ? ? ? ? ? ? ? ? ? ? ? ? ? ? ? ? ? ? ? ? ? ? ? ? ? ? ? ? ? ? ? ? ? ? ? ? ? ? ? ?
Apatorhamphus_gyrostega                2 0 - 1 0 0 - 1 0 ? 0 1 0 ? 2 ? - ? ? ? ? ? ? ? ? ? ? ? ? ? ? 0 - - - - - - - ? ? ? ? ? ? ? ? ? ? ? ? ? ? ? ? ? ? ? ? ? ? ? ? ? ? ? ? ? ? ? ? ? ? ? ? ? ? ? 0 0 - - ? ? ? ? ? 1 1 1 0 0 0 0 - 1 0 0 1 ? ? ? ? 0 0 ? ? ? ? ? ? ? 1 - - ? 1 - - - - - - - - - - - - - - - - - - - ? - - 0 ? ? ? ? ? ? ? ? ? ? ? ? ? ? ? ? ? ? ? ? ? ? ? ? ? ? ? ? ? ? ? ? ? ? ? ? ? ? ? ? ? ? ? ? ? ? ? ? ? ? ? ? ? ? ? ? ? ? ? ? ? ? ? ? ? ? ? ? ? ? ? ? ? ? ? ? ? ? ? ? ? ? ?
Aralazhdarcho_bostobensis              ? ? ? ? ? ? ? ? ? 0 ? ? ? ? ? ? ? 1 ? ? ? ? ? ? ? ? ? ? ? ? ? ? ? ? ? ? ? ? ? ? ? ? ? ? ? ? ? ? ? ? ? ? ? ? ? ? ? ? ? ? ? ? ? 1 1 ? ? ? ? ? ? ? ? ? ? ? ? ? ? ? ? ? ? ? ? ? 1 ? ? ? ? ? ? ? ? ? ? ? ? ? ? ? ? ? ? ? ? ? ? ? ? ? ? ? ? ? 1 - - - - - - - - - - - - - - - - - - - - - - ? ? 0 ? ? ? ? ? 0 ? 1 ? ? ? ? ? ? ? ? ? ? 1 0 0 1 ? ? ? ? ? ? ? ? ? 1 ? 0 ? ? ? ? ? ? ? ? ? ? 1 ? ? ? ? ? ? ? ? ? ? ? ? ? ? 3 ? ? ? ? ? ? ? ? ? ? ? ? ? 1 1 2 ? ? ? ? ?
Phosphatodraco_mauritanicus            ? ? ? ? ? ? ? ? ? ? ? ? ? ? ? ? ? ? ? ? ? ? ? ? ? ? ? ? ? ? ? ? ? ? ? ? ? ? ? ? ? ? ? ? ? ? ? ? ? ? ? ? ? ? ? ? ? ? ? ? ? ? ? ? ? ? ? ? ? ? ? ? ? ? ? ? ? ? ? ? ? ? ? ? ? ? ? ? ? ? ? ? ? ? ? ? ? ? ? ? ? ? ? ? ? ? ? ? ? ? ? ? ? ? ? ? ? ? ? ? ? ? ? ? ? ? ? ? ? ? ? ? ? ? ? ? ? ? ? ? ? 0 2 0 0 2 3 0 1 1 1 ? 1 ? ? ? ? ? ? ? ? ? ? ? ? ? ? ? ? ? ? ? ? ? ? ? ? ? ? ? ? ? ? ? ? ? ? ? ? ? ? ? ? ? ? ? ? ? ? ? ? ? ? ? ? ? ? ? ? ? ? ? ? ? ? ? ? ? ? ? ? ? ?
Eurazhdarcho_langendorfensis           ? ? ? ? ? ? ? ? ? ? ? ? ? ? ? ? ? ? ? ? ? ? ? ? ? ? ? ? ? ? ? ? ? ? ? ? ? ? ? ? ? ? ? ? ? ? ? ? ? ? ? ? ? ? ? ? ? ? ? ? ? ? ? ? ? ? ? ? ? ? ? ? ? ? ? ? ? ? ? ? ? ? ? ? ? ? ? ? ? ? ? ? ? ? ? ? ? ? ? ? ? ? ? ? ? ? ? ? ? ? ? ? ? ? ? ? ? ? ? ? ? ? ? ? ? ? ? ? ? ? ? ? ? ? ? ? ? ? ? ? ? 1 2 0 0 2 3 0 ? 1 1 ? ? ? ? ? ? ? ? ? ? ? ? ? ? ? ? ? ? ? ? ? ? ? ? ? ? ? ? ? ? ? ? ? ? ? ? ? ? ? ? ? ? ? ? ? 1 ? 0 ? ? 3 ? ? ? ? ? ? ? ? ? ? ? ? ? ? ? ? ? ? ? ? ?
Zhejiangopterus_linhaiensis            2 0 - 1 0 0 - 1 0 0 0 1 ? ? 0 - - ? - - 1 0 0 1 2 4 1 1 0 - 1 0 - - - - - - - 0 - - - - 1 - - - - 0 - - ? ? 0 0 - 0 1 2 3 0 0 1 1 0 1 0 1 0 1 - 2 ? ? ? 1 ? ? ? ? ? ? ? 0 ? ? 1 1 1 0 0 0 0 - 1 ? 0 1 0 0 1 - ? ? ? ? ? 0 0 1 0 1 - ? ? 1 - - - - - - - - - - - - - - - - - - - - - - 0 1 ? 2 ? ? 2 3 0 ? 1 1 0 ? 1 1 1 1 1 0 0 ? 0 0 ? 2 2 ? ? 1 0 ? ? 1 ? ? ? 0 1 ? ? ? 1 1 8 0 ? ? 1 1 ? ? ? 4 ? 3 ? 1 0 ? 1 ? 3 1 0 1 1 3 ? 1 1 1 1 ? 1 1 ? 1 2 1 1 ? 4 -
Cryodrakon_boreas                      ? ? ? ? ? ? ? ? ? ? ? ? ? ? ? ? ? ? ? ? ? ? ? ? ? ? ? ? ? ? ? ? ? ? ? ? ? ? ? ? ? ? ? ? ? ? ? ? ? ? ? ? ? ? ? ? ? ? ? ? ? ? ? ? ? ? ? ? ? ? ? ? ? ? ? ? ? ? ? ? ? ? ? ? ? ? ? ? ? ? ? ? ? ? ? ? ? ? ? ? ? ? ? ? ? ? ? ? ? ? ? ? ? ? ? ? ? ? ? ? ? ? ? ? ? ? ? ? ? ? ? ? ? ? ? ? ? ? ? ? ? 1 2 0 0 2 3 0 1 1 1 ? ? ? ? ? ? ? ? ? ? ? ? ? ? ? ? ? ? ? ? ? ? 1 1 0 0 1 1 ? ? ? 1 8 0 1 1 1 1 1 ? ? 4 ? ? ? 1 0 0 ? 1 ? ? ? ? ? ? ? ? ? ? ? ? ? 0 1 1 ? 1 2 ? ? ?
Wellnhopterus_brevirostris             2 0 - 1 0 0 - 1 0 0 0 1 0 0 0 - - 1 - - 1 1 0 ? ? ? ? ? 0 ? ? 1 1 0 1 0 0 ? 1 0 ? - - - ? ? ? ? ? ? ? ? ? ? ? ? ? ? ? ? ? ? 0 1 1 ? ? ? ? ? ? ? ? ? ? ? ? ? 1 ? ? ? 0 1 ? ? ? 1 1 1 0 0 0 0 - 1 0 0 1 0 0 ? ? ? ? ? ? ? 0 0 ? ? 1 - - ? 1 - - - - - - - - - - - - - - - - - - - - - - 0 ? ? 2 0 0 2 3 0 1 1 1 ? ? ? ? ? ? ? ? ? ? ? ? ? ? ? ? ? ? ? ? ? ? ? ? ? ? ? ? ? ? ? ? ? ? ? ? ? ? ? ? ? ? ? ? ? ? ? ? ? ? ? ? ? ? ? ? ? ? ? ? ? ? ? ? ? ? ? ? ? ? ? ?
Hatzegopteryx_thambema                 ? ? ? ? ? ? ? ? ? 0 ? ? ? ? ? ? ? ? ? ? ? ? ? ? ? ? ? ? ? ? ? ? ? ? ? ? ? ? ? ? ? ? ? ? ? ? ? ? ? ? ? ? ? ? ? ? ? ? ? ? ? 0 ? 1 1 ? ? ? ? ? 1 - 1 1 ? ? 0 ? ? ? ? ? 0 ? 1 ? 1 1 ? ? ? 2 ? ? ? 1 1 ? 0 0 1 ? ? 0 ? 2 ? ? ? ? ? ? 1 ? ? ? - - - - - - - - - - - - - - - - - - - - - - - ? ? 1 1 0 0 2 3 0 ? 1 1 ? ? ? ? ? ? ? ? ? ? ? ? ? 3 2 ? ? ? ? ? ? ? ? ? 0 0 1 ? ? ? ? 1 8 0 1 1 ? ? ? ? ? ? ? ? ? ? ? ? ? ? ? ? ? ? ? ? ? ? ? ? ? ? ? ? ? ? ? ? ? ? ? ?
Arambourgiania_philadelphiae           ? ? ? ? ? ? ? ? ? ? ? ? ? ? ? ? ? ? ? ? ? ? ? ? ? ? ? ? ? ? ? ? ? ? ? ? ? ? ? ? ? ? ? ? ? ? ? ? ? ? ? ? ? ? ? ? ? ? ? ? ? ? ? ? ? ? ? ? ? ? ? ? ? ? ? ? ? ? ? ? ? ? ? ? ? ? ? ? ? ? ? ? ? ? ? ? ? ? ? ? ? ? ? ? ? ? ? ? ? ? ? ? ? ? ? ? ? ? ? ? ? ? ? ? ? ? ? ? ? ? ? ? ? ? ? ? ? ? ? ? ? 1 3 0 0 2 3 1 1 1 ? ? ? ? ? ? ? ? ? ? ? ? ? ? ? ? ? ? ? ? ? ? ? ? ? ? ? ? ? ? ? ? ? ? ? ? ? ? ? ? ? ? ? ? ? ? ? ? ? ? 1 ? ? ? ? ? ? ? ? ? ? ? ? ? ? ? ? ? ? ? ? ? ?
Quetzalcoatlus_lawsoni                 ? ? - 1 0 0 - 1 0 0 0 1 0 0 0 - - 1 - - 1 1 0 1 2 ? 1 1 0 - 1 1 1 [01] [46] 1 0 0 1 0 - - - - 1 - - - - 0 0 0 0 0 0 ? ? ? ? 3 3 0 0 1 1 0 1 0 1 0 1 - ? ? ? 0 ? ? 1 0 - - 0 1 1 1 1 1 1 ? ? 2 0 0 - 1 0 0 0 0 1 1 - 0 0 0 1 0 0 1 1 0 1 - - 1 1 - - - - - - - - - - - - - - - - - - - - - - 0 1 1 1 0 0 2 3 1 1 1 1 0 1 1 1 ? ? ? ? ? 1 0 0 1 2 2 1 1 1 0 0 0 1 1 1 0 0 0 0 0 1 1 1 8 0 1 1 1 1 1 0 0 4 0 3 ? 1 0 0 0 1 3 2 0 1 1 3 2 1 1 1 1 1 1 0 1 1 2 1 1 1 4 -
Quetzalcoatlus_northropi               ? ? ? ? ? ? ? ? ? ? ? ? ? ? ? ? ? ? ? ? ? ? ? ? ? ? ? ? ? ? ? ? ? ? ? ? ? ? ? ? ? ? ? ? ? ? ? ? ? ? ? ? ? ? ? ? ? ? ? ? ? ? ? ? ? ? ? ? ? ? ? ? ? ? ? ? ? ? ? ? ? ? ? ? ? ? ? ? ? ? ? ? ? ? ? ? ? ? ? ? ? ? ? ? ? ? ? ? ? ? ? ? ? ? ? ? ? ? ? ? ? ? ? ? ? ? ? ? ? ? ? ? ? ? ? ? ? ? ? ? ? 1 1 0 0 2 3 ? 1 1 ? ? ? ? ? ? ? ? ? ? ? ? ? ? ? ? ? ? ? ? ? ? ? 1 1 0 0 0 1 0 ? 1 1 8 0 1 1 ? 1 1 ? 0 ? ? ? ? 1 0 0 ? ? 3 ? ? ? ? ? ? ? ? ? ? ? ? 0 1 1 2 1 1 ? ? ?
Lusognathus_almadrava                ? ? ? 1 ? 1 1 ? ? ? 2 ? ? ? ? ? ? ? ? ? ? ? ? ? ? ? ? ? ? ? ? ? ? ? ? ? ? ? ? ? ? ? ? ? ? ? ? ? ? ? ? ? ? ? ? ? ? ? ? ? ? ? ? ? ? ? ? ? ? ? ? ? ? ? ? ? ? ? ? ? ? ? ? ? ? ? ? ? ? ? ? ? ? ? ? ? ? ? ? ? ? ? ? ? ? ? ? ? ? ? ? ? ? ? ? ? 0 2 0 1 2 0 1 1 1 2 1 ? 0 2 1 3 1 - - 1 0 ? ? ? ? ? ? ? ? 2 3 ? ? 1 ? ? ? ? ? ? ? ? ? ? ? ? ? ? ? ? ? ? ? ? ? ? ? ? ? ? ? ? ? ? ? ? ? ? ? ? ? ? ? ? ? ? ? ? ? ? ? ? ? ? ? ? ? ? ? ? ? ? ? ? ? ? ? ? ? ? ? ? ? ? ? ? ?
;
nstates stand;
ccode + 52 55 65.66 81 85 87 99 103 111.112 120 124 140.141 160 162 169 176.177 179 182 185.187 197 210 217 246 254 269 271 273.274;
ccode - 53.54 56.64 67.80 82.84 86 88.98 100.102 104.110 113.119 121.123 125.139 142.159 161 163.168 170.175 178 180.181 183.184 188.196 198.209 211.216 218.245 247.253 255.268 270 272;

cnames
{0 Skull,_aspect_ratio,_length_to_maximum_height_preserved_exclusive_of_crests:_continuous;
{1 Skull,_length_to_squamosal_relative_to_dorsal_vertebra_length:_continuous;
{2 Mandible,_length_relative_to_skull_length_to_squamosal:_continuous;
{3 Rostrum,_length_to_narial/nasoantorbital_fenestra_relative_to_skull_length_to_squamosal:_continuous;
{4 External_naris,_length_relative_to_skull_length_to_squamosal:_continuous;
{5 External_naris,_length_relative_to_maximum_height_in_naris:_continuous;
{6 Antorbital_fenestra,_length_relative_to_skull_length_to_squamosal:_continuous;
{7 Antorbital_fenestra,_length_relative_to_maximum_height_in_fenestra:_continuous;
{8 Nasoantorbital_fenestra,_length_relative_to_skull_length_to_squamosal:_continuous;
{9 Nasoantorbital_fenestra,_aspect_ratio,_length_to_maximum_height_in_fenestra_preserved:_continuous;
{10 Orbit,_length_relative_to_height:_continuous;
{11 Supratemporal_fenestra,_length_relative_to_skull_length_to_squamosal:_continuous;
{12 Subtemporal_fenestra,_length_relative_to_width:_continuous;
{13 Basipterygoid_processes,_angle_divided_by_100:_continuous;
{14 Rostrum,_tooth_row,_length_to_posterior_margin_relative_to_skull_length_to_squamosal:_continuous;
{15 Teeth,_maximum_number_divided_by_1000:_continuous;
{16 Mandible,_symphysis,_length_relative_to_mandible_length:_continuous;
{17 Mandible,_length_relative_to_ramus_mid-depth:_continuous;
{18 Mandible,_symphysis,_aspect_ratio,_length_to_maximum_depth_preserved_exclusive_of_crests:_continuous;
{19 Mandible,_crest,_length_relative_to_mandible_length:_continuous;
{20 Mandible,_tooth_row,_length_relative_mandible_length:_continuous;
{21 Mid-cervical_vertebra,_maximum_length_relative_to_mid-width:_continuous;
{22 Mid-cervical_vertebra,_maximum_length_relative_to_dorsal_vertebra_length:_continuous;
{23 Dorsal_vertebra,_length_relative_to_maximum_diameter:_continuous;
{24 Synsacrum,_vertebra_number:_continuous;
{25 Caudal_vertebra,_length_relative_to_dorsal_vertebra_length:_continuous;
{26 Caudal_vertebra,_length_relative_to_diameter:_continuous;
{27 Scapula_length_relative_to_coracoid_length:_continuous;
{28 Coracoid,_deep_flange,_length_relative_to_coracoid_length:_continuous;
{29 Humerus,_length_relative_to_dorsal_vertebra_length:_continuous;
{30 Humerus,_deltopectoral_crest,_proximodistal_constriction_width_relative_to_anterior_terminus_proximodistal_width:_continuous;
{31 Ulna_or_radius,_length_relative_to_humerus_length:_continuous;
{32 Radius,_mid-width_relative_to_ulna_mid-width:_continuous;
{33 Pteroid,_length_relative_to_ulna_or_radius_length:_continuous;
{34 Metacarpal_IV,_length_relative_to_humerus_length:_continuous;
{35 Metacarpal_IV,_midpoint,_dorsoventral_width_relative_to_combined_ulna_and_radius_mid-width:_continuous;
{36 Metacarpal_IV,_proximal_end,_dorsoventral_width_relative_to_midpoint_dorsoventral_width:_continuous;
{37 Manus,_digit_IV,_first_phalanx,_length_relative_to_humerus_length:_continuous;
{38 Manus,_digit_IV,_second_phalanx,_length_relative_to_first_phalanx_length:_continuous;
{39 Manus,_digit_IV,_third_wing_phalanx,_length_relative_to_first_phalanx_length:_continuous;
{40 Manus,_digit_IV,_fourth_wing_phalanx,_length_relative_to_first_phalanx_length:_continuous;
{41 Prepubis,_length_relative_to_maximum_width:_continuous;
{42 Pubis,_depth_relative_to_acetabulum_anteroposterior_length:_continuous;
{43 Ilium,_preacetabular_process,_length_relative_to_postacetabular_process_length:_continuous;
{44 Femur,_length_relative_to_humerus_length:_continuous;
{45 Tibiotarsus,_length_relative_to_femur_length:_continuous;
{46 Fibula,_free_length_relative_to_tibiotarsus_length:_continuous;
{47 Metatarsal_III,_length_relative_to_tibiotarsus_length:_continuous;
{48 Pes,_digit_III,_second_phalanx,_length_relative_to_mid-width:_continuous;
{49 Pes,_digit_IV,_first_phalanx,_length_relative_to_metatarsal_III_length:_continuous;
{50 Pes,_digit_IV,_second_phalanx,_length_relative_to_pedal_digit_IV_first_phalanx_length:_continuous;
{51 Pes,_digit_IV,_third_phalanx,_length_relative_to_pedal_digit_IV_first_phalanx_length:_continuous;
{52 Rostrum,_anterior_tip,_shape_ordered: flat
	rounded
	pointed;
{53 Rostrum,_rostral_process: absent
	present;
{54 Rostrum,_rostral_process,_cross-section: triangular
	elliptical;
{55 Rostrum,_anterior_end,_orientation_ordered: upturned
	straight
	downturned;
{56 Palate,_anterior_end,_fossa: absent
	present;
{57 Rostrum,_anterior_end,_lateral_expansion: absent
	present;
{58 Jaws,_anterior_end,_lateral_expansion,_horizontal_outline: elliptical
	triangular
	quadrangular;
{59 Rostrum,_anterior_portion,_occlusal_margins,_shape: rounded
	ridged;
{60 Rostrum,_middle_portion,_expansion: absent
	present;
{61 Rostrum,_posterior_portion,_occlusal_margins,_shape: rounded
	ridged;
{62 Rostrum,_shape: laterally_compressed
	anteroposteriorly_truncated
	dorsoventrally_depressed
	laterally_flattened;
{63 Rostrum,_taper_in_sagittal_plane: subparallel
	attenuated;
{64 Rostrum,_taper_in_horizontal_plane: attenuated
	subparallel;
{65 Skull,_lateral_margins,_curvature_in_horizontal_plane_ordered: concave
	straight
	convex;
{66 Skull,_dorsal_margin,_curvature_in_sagittal_plane_exclusive_of_cranial_crests_ordered: convex
	straight
	concave;
{67 External_naris,_dorsal_and_ventral_edges,_orientation: acute_angle
	subparallel;
{68 Narial/nasoantorbital_fenestra,_anterior_end,_position_relative_to_premaxillary_toothrow: dorsal
	posterior;
{69 Jugal,_lateral_surface,_antorbital/nasoantorbital_fossa: present
	absent;
{70 Antorbital_fenestra,_dorsal_and_ventral_edges,_orientation: subparallel
	angle;
{71 Antorbital_fenestra,_ventral_edge,_position_relative_to_external_naris_ventral_edge: level
	ventral;
{72 External_naris_and_antorbital_fenestra,_configuration: separate
	confluent_(nasoantorbital_fenestra);
{73 Antorbital/nasoantorbital_fenestra,_posterior_edge,_shape: subangular
	beveled;
{74 Nasoantorbital_fenestra,_dorsal_and_ventral_edges,_orientation: acute_angle
	subparallel;
{75 Orbit_outline: subcircular
	inverted_piriform_to_ovate
	inverted_triangle;
{76 Orbit,_dorsal_position_in_skull: middle_of_the_skull_with_the_ventral_margin_of_the_orbit_below_the_middle_of_the_antorbital_(or_nasoantorbital)_fenestra_and_the_dorsal_margin_of_the_orbit_above_the_dorsal_margin_of_the_antorbital_(or_nasoantorbital)_fenestra
	high_in_the_skull_with_the_ventral_margin_of_the_orbit_the_same_level_or_above_the_middle_of_the_antorbital_(or_nasoantorbital)_fenestra
	low_in_the_skull_with_the_entire_orbit_lower_than_the_dorsal_margin_of_the_antorbital_(or_nasoantorbital)_fenestra;
{77 Infratemporal_fenestra,_outline: trapezoidal
	inverted_triangle
	upright_triangle
	oval
	elliptical;
{78 Infratemporal_fenestra,_position_relative_to_orbit: posterior_to_orbit
	reaches_under_orbit;
{79 Infratemporal_fenestra,_orientation: subvertical
	inclined;
{80 Premaxilla,_premaxillary_bar,_width: wide
	narrow;
{81 Premaxilla,_maxillary_process,_posterior_end,_position_ordered: contacts_nasal
	posterior_half_of_external_naris
	anterior_half_of_external_naris;
{82 Premaxilla,_premaxillary_bar,_posterior_end,_position: between_nasals
	between_frontals;
{83 Premaxilla,_crest: absent
	present;
{84 Premaxilla,_crest,_anterior_end,_position_relative_to_skull_anterior_end: level
	posterior;
{85 Premaxilla,_crest,_anterior_margin,_orientation_ordered: inclined_posteriorly
	subvertical
	curving_anterodorsally;
{86 Premaxilla,_crest,_shape: tall_triangle_decreasing_in_height_posteriorly
	low_blade
	low_with_anterior_hump
	comb-like_with_straight_dorsal_margin
	semicircular
	tall_triangle_increasing_in_height_posteriorly
	rectangular;
{87 Premaxilla,_crest,_posterior_end,_position_ordered: anterior_to_naris/nasoantorbital_fenestra_anterior_end
	between_naris/nasoantorbital_fenestra_anterior_end_and_orbit
	above_orbit
	above_occiput;
{88 Premaxilla,_crest,_dorsal_spine: absent
	present;
{89 Premaxilla,_crest,_thickness: thin,_single_plate
	thick,_two_plates_separated_by_trabeculae;
{90 Premaxilla,_crest,_texture: striated
	smooth
	branching_grooves;
{91 Maxilla,_posterior_end,_shape: narrow
	ventral_expansion;
{92 Maxilla,_nasal_process,_shape: broad
	tapered
	parallel_sided;
{93 Maxilla,_lateral_surface,_antorbital_fossa: present
	absent;
{94 Maxilla,_nasal_contact,_position: main_body_of_nasal
	descending_process_of_nasal;
{95 Maxilla,_premaxillary_process_and_posterior_ramus,_configuration: posterior_ramus_wider
	both_narrow
	premaxillary_process_wider
	both_wide;
{96 Nasal,_descending_process: present
	absent;
{97 Nasal,_descending_process,_position: lateral
	medial;
{98 Nasal,_descending_process,_length: short
	elongate;
{99 Nasal,_descending_process,_orientation_ordered: inclined_anteriorly
	ventral
	inclined_posteriorly;
{100 Nasal,_descending_process,_lateral_pneumatic_foramen: absent
	present;
{101 Frontal,_crest: absent
	present;
{102 Frontal,_crest,_shape: blunt
	elongate
	expanded;
{103 Frontal,_crest,_anterior_end,_position_ordered: anterior_to_orbit
	above_orbit
	posterior_to_orbit;
{104 Frontal,_anterior_end,_position_relative_to_preorbital_bar_anterior_margin: anterior
	posterior;
{105 Lacrimal,_foramen: absent
	present;
{106 Lacrimal,_posterior_margin,_orbital_process: absent
	present;
{107 Parietal,_crest: absent
	present;
{108 Parietal,_crest,_shape: low
	expanded_into_rounded_margin
	tapered_into_triangular_process
	elongate_process;
{109 Squamosal,_shape: unexpanded
	rounded
	expanded;
{110 Squamosal,_position_relative_to_base_of_lacrimal_process_of_jugal: above
	below;
{111 Quadrate,_inclination_relative_to_ventral_margin_of_skull_ordered: acute
	perpendicular
	~120˚
	~150˚;
{112 Quadrate,_mandible_articulation,_position_relative_to_orbit_ordered: posterior_to_orbit
	posterior_to_center_below_orbit
	below_orbit_center
	anterior_to_center_below_orbit
	anterior_to_orbit;
{113 Quadrate,_ascending_process,_shape: wide
	thin;
{114 Jugal,_anterior_end,_position_relative_to_nasoantorbital_fenestra_anterior_end: posterior
	level;
{115 Jugal,_maxillary_ramus: absent
	present;
{116 Jugal,_ventral_margin,_curvature_in_parasagittal_plane: straight
	concave;
{117 Jugal,_postorbital_process_and_lacrimal,_configuration: do_not_contact
	contact_to_form_lower_orbital_bar;
{118 Jugal,_ascending_and_postorbital_processes,_configuration: separated_by_distinct_angle
	infilled_by_concave_flange;
{119 Jugal,_ascending_process,_base,_width: broad
	narrow;
{120 Jugal,_ascending_process,_inclination_ordered: anterodorsal
	subvertical
	posterodorsal;
{121 Jugal,_postorbital_process,_anterior_margin,_orbital_process: absent
	present;
{122 Jugal,_posterior_process: present
	absent;
{123 Jugal,_posterior_process,_orientation: posterior
	ventral;
{124 Occiput,_orientation_ordered: posterior
	posteroventral
	ventral;
{125 Basioccipital,_length_relative_to_width: shorter_than_wide
	longer_than_wide;
{126 Basisphenoid,_main_body,_length: shorter_than_wide
	longer_than_wide;
{127 Basisphenoid,_elongate_basipterygoid_processes: absent
	present;
{128 Supraoccipital,_crest: absent
	present;
{129 Supraoccipital,_pneumatic_foramina: absent
	present;
{130 Palate,_posterior_end,_shape: concave
	convex;
{131 Palate,_median_ridge: absent
	present;
{132 Palate,_median_ridge,_position: tapering_anteriorly
	confined_posteriorly;
{133 Palate,_median_ridge,_shape: narrow_strip
	wide_keel;
{134 Palatine,_shape: broad_plate
	thin_bars;
{135 Choanae_and_maxilla,_configuration: contact
	do_not_contact;
{136 Pterygoid,_ventral_margin,_position_relative_to_jaw_occlusal_margin: dorsal
	ventral;
{137 Interpterygoid_vacuity,_length_relative_to_subtemporal_fenestra_length: longer_than_subtemporal_fenestra
	shorter_than_subtemporal_fenestra;
{138 Mandible,_articulation,_helical_shape: absent
	present;
{139 Jaws,_lateral_surface,_row_of_foramina_parallel_to_occlusal_margin: present
	absent;
{140 Mandible,_anterior_end,_orientation_ordered: upturned
	straight
	downturned;
{141 Mandible,_anterior_tip,_shape_ordered: blunt
	pointed
	prow;
{142 Mandible,_odontoid_process: absent
	present;
{143 Mandible,_symphysis,_shape: laterally_compressed
	anteroposteriorly_shortened
	dorsoventrally_depressed
	laterally_flattened;
{144 Mandible,_anterior_end,_lateral_expansion: absent
	present;
{145 Mandible,_symphysis,_dorsal_eminence: absent
	present;
{146 Mandible,_symphysis,_dorsal_eminence,_height: low
	high;
{147 Mandible,_symphysis,_fusion: absent
	present;
{148 Mandible,_symphysis,_taper_in_horizontal_plane: attenuated
	subparallel;
{149 Mandible,_anterior_end,_lateral_surfaces,_texture: flat
	cup-shaped_structures
	pitted;
{150 Mandible,_anterior_portion,_occlusal_margins,_shape: rounded
	ridged;
{151 Mandible,_middle_portion,_expansion: absent
	present;
{152 Mandible,_posterior_portion,_occlusal_margins,_shape: rounded
	ridged;
{153 Mandible,_ramus,_dorsal_eminence: present
	absent;
{154 Mandible,_ramus,_dorsal_eminence,_shape: rounded
	pointed;
{155 Mandible,_symphysis,_occlusal_surface,_median_sulcus: absent
	present;
{156 Mandible,_symphysis,_occlusal_surface,_anterior_end,_shape: flat
	fossa
	keel;
{157 Mandible,_symphysis,_occlusal_surface,_shape: flat
	parasagittal_ridges
	median_ridge;
{158 Mandible,_symphyseal_cavity: absent
	present;
{159 Mandible,_symphyseal_cavity,_dorsal_shelf,_posterior_end,_position_relative_to_ventral_symphysis_posterior_end: dorsal_shelf_extends_posterior_to_ventral_symphysis
	ventral_symphysis_extends_posterior_to_dorsal_shelf;
{160 Mandible,_ramus,_dorsal_margin,_curvature_along_length_ordered: convex
	straight
	concave;
{161 Mandible,_ramus,_orientation: straight_to_upturned
	downcurved;
{162 Mandible,_retroarticular_process,_orientation_relative_to_ramus_ordered: posteroventral
	subparallel
	posterodorsal;
{163 Mandible,_retroarticular_process,_outline_in_parasagittal_plane: triangular
	subcircular
	elongate
	blunt
	rectangular;
{164 Mandible,_symphysis,_ventral_margin,_shape: flat
	keel
	crest;
{165 Mandible,_crest,_shape: blade-like_and_low
	massive_and_deep;
{166 Mandible,_crest,_anterior_end,_position_relative_to_mandible_anterior_end: posterior
	level;
{167 Dentary,_position_relative_to_angular_and_surangular: does_not_separate
	separates;
{168 Dentition: present
	absent;
{169 Dentition,_spacing_along_jaws_ordered: mesial_teeth_spaced_wider_apart
	even_along_the_jaws
	distal_teeth_spaced_wider_apart;
{170 Dentition,_tooth_shape,_variation: isodont
	heterodont;
{171 Dentition,_mesial_teeth,_shape: recurved_triangle
	slender_needle
	recurved_spike
	curved_cone
	labiolingually_compressed_triangle
	bulbous_triangle;
{172 Dentition,_cheek_teeth,_shape: recurved_triangle
	bulbous_triangle
	slender_needle
	curved_cone
	labiolingually_compressed_triangle
	recurved_spike;
{173 Dentition,_texture: smooth
	striated
	mesial_and_distal_keels
	median_carina;
{174 Dentition,_maximum_crown_height_relative_to_mesiodistal_base_width: less_than_four_times_width
	more_than_four_times_width;
{175 Dentition,_lateral_orientation: vertical
	lateral;
{176 Dentition,_mesial_teeth,_spacing_between_successive_teeth_ordered: nearly_touching
	at_most_diameter_of_teeth
	more_than_diameter_of_teeth;
{177 Dentition,_cheek_teeth,_spacing_between_successive_teeth_ordered: nearly_touching
	at_most_diameter_of_teeth
	more_than_diameter_of_teeth;
{178 Dentition,_size_variation: even_transition_along_tooth_row
	distinct_disparity_in_size_between_mesial_and_distal_teeth;
{179 Dentition,_upper_teeth,_size_relative_to_lower_teeth_ordered: upper_teeth_significantly_larger
	subequal
	lower_teeth_significantly_larger;
{180 Dentition,_maximum_curvature_relative_to_mesiodistal_base_width: displacement_of_curvature_less_than_width
	displacement_of_curvature_more_than_width;
{181 Dentition,_curvature_orientation: posterior
	lingual
	anterior;
{182 Dentition,_inclination_ordered: upright
	mesial_teeth_procumbent
	procumbent;
{183 Dentition,_cheek_alveoli,_shape: set_in_grooves
	low
	undulating_occlusal_margins
	raised_rims
	pedestals;
{184 Dentition,_cheek_teeth,_denticles: present
	absent;
{185 Dentition,_cheek_teeth,_largest_denticles,_shape_ordered: serrations
	cuspules
	crenulations
	low_cusps
	tall_cusps;
{186 Dentition,_cheek_teeth,_maximum_denticle_number_ordered: more_than_50
	between_six_and_49
	five;
{187 Dentition,_upper_tooth_row,_anterior_end,_position_ordered: posterior_to_rostrum_tip
	rostrum_tip
	rostrum_anterior_surface;
{188 Dentition,_maxillary_teeth,_position_of_largest_teeth: mesial
	middle
	distal;
{189 Dentition,_fifth_and_sixth_teeth,_subequal_in_size_and_distinctly_smaller_than_fourth_and_seventh: absent
	present;
{190 Dentition,_lower_tooth_row,_anterior_end,_position: mandible_tip
	posterior_to_mandible_tip;
{191 Jaws,_occlusal_margin,_curvature_in_sagittal_plane: straight
	dorsally_reflected;
{192 Cervical_vertebrae,_atlantoaxis,_fusion: unfused
	fused;
{193 Cervical_vertebrae,_lateral_to_neural_canal,_pneumatic_foramina: absent
	present;
{194 Cervical_vertebrae,_middle-series,_midsection,_cross-section: pentagonal
	dorsoventrally_depressed
	wide_suboval
	laterally_compressed;
{195 Cervical_vertebrae,_middle-series,_neural_arch,_lateral_surface,_pneumatic_foramen: absent
	present;
{196 Cervical_vertebrae,_middle-series,_centrum,_lateral_surface,_pneumatic_foramen: absent
	present;
{197 Cervical_vertebrae,_IV–VI,_neural_spines,_height_ordered: tall
	low
	extremely_reduced;
{198 Cervical_vertebrae,_IV–VI,_neural_spine,_shape: rectangular
	subtriangular
	fan
	ridge;
{199 Cervical_vertebrae,_middle-series,_transverse_crest_or_ridge,_dorsal_reflection: absent
	present;
{200 Cervical_vertebrae,_middle-series,_postexapophyses: absent
	present;
{201 Cervical_vertebrae,_middle-series,_neural_arch_and_centrum,_configuration: distinct
	confluent;
{202 Cervical_vertebrae,_middle-series,_ribs,_shape: elongate
	reduced;
{203 Cervical_vertebrae,_VIII,_neural_spine,_height: tall
	low;
{204 Cervical_vertebrae,_IX,_shape: similar_to_dorsal_vertebrae
	similar_to_cervicals;
{205 Dorsal_vertebrae,_notarium: absent
	present;
{206 Dorsal_vertebrae,_anterior_series,_supraneural_plate: absent
	present;
{207 Synsacrum,_sacral_ribs,_configuration: contact_at_ilium
	contact_medial_to_ilium;
{208 Synsacrum,_supraneural_plate: absent
	present;
{209 Caudal_vertebrae,_number: more_than_15
	at_most_15;
{210 Caudal_vertebrae,_zygapophyses,_length_ordered: short
	elongate
	extremely_elongate;
{211 Caudal_vertebrae,_centrum,_shape: single
	duplex;
{212 Scapulocoracoid,_orientation_relative_to_vertebral_column: subparallel
	rotated_laterally;
{213 Scapula_proximal_end,_shape: elongate_and_compressed
	suboval_and_expanded;
{214 Scapula,_shape: elongate_process
	stout_with_constricted_shaft;
{215 Scapula,_articulation_with_vertebral_column: absent
	present;
{216 Coracoid,_ventral_margin,_shape: flat
	broad_tubercle
	crest;
{217 Coracoid,_shape_ordered: semicircular
	broad_shaft
	narrow_shaft;
{218 Sternum,_sternocoracoid_articulations,_configuration: lateral_to_one_another
	anterior_and_posterior_to_one_another;
{219 Sternum,_posterior_to_sternocoracoid_articulations,_constriction: present
	absent;
{220 Sternum,_cristospine,_shape: shallow
	deep;
{221 Sternum,_cristospine,_length: stout
	elongate;
{222 Sternocoracoid_articulations,_shape: flattened
	oval;
{223 Sternocoracoid_articulations,_posterior_expansion: absent
	present;
{224 Sternum,_plate,_shape: narrow
	quadrangular
	semicircular
	triangular
	laterally_expanded;
{225 Humerus,_proximal_end,_ventral_surface,_pneumatic_foramen: absent
	present;
{226 Humerus,_proximal_end,_articulation_surface,_outline: crescent
	horseshoe;
{227 Humerus,_proximal_end,_dorsal_surface,_pneumatic_foramen: absent
	present
{228 Humerus,_shaft,_curvature: straight
	bowed;
{229 Humerus,_mid-shaft,_shape: constricted
	subcylindrical;
{230 Humerus,_entepicondyle,_dorsoventral_width_relative_to_ectepicondyle_dorsoventral_width: entepicondyle_wider_than_ectepicondyle
	ectepicondyle_wider_than_entepicondyle;
{231 Humerus,_distal_end,_anterior_surface,_between_distal_condyles,_pneumatic_foramen: absent
	present;
{232 Humerus,_distal_aspect,_pneumatic_foramen: absent
	present;
{233 Humerus,_distal_aspect,_outline: hourglass
	crescentic_or_D-shape
	triangular
	trapezoidal;
{234 Humerus,_deltopectoral_crest,_position: proximal
	more_distal_on_shaft;
{235 Humerus,_deltopectoral_crest,_shape: subtriangular_with_proximal_apex
	proximodistally_long_and_proximally_leaning_trapezoid
	proximally_curving_hook
	oblong_process_with_constricted_neck
	anteroposteriorly_short_and_rectangular
	proximodistally_long_and_proximally_expanded
	hatchet-shape
	distally_leaning_trapezoid
	anteroposteriorly_tall_and_rectangular_process
	anteroposteriorly_tall_and_proximally_leaning_trapezoid;
{236 Humerus,_deltopectoral_crest,_curvature: perpendicular_to_shaft
	warped_distally;
{237 Humerus,_ulnar_crest,_size: reduced
	developed;
{238 Humerus,_ulnar_crest,_orientation: posterior
	ventral;
{239 Ulna,_shaft,_proximal_end,_anterior_surface,_longitudinal_ridge: absent
	present;
{240 Ulna,_distal_tuberculum,_position: middle_of_the_distal_end
	ventral_part_of_the_distal_end;
{241 Radius,_distal_end,_cross-section: suboval
	subtriangular_with_large_anterior_process;
{242 Distal_syncarpal_ventral_articular_facet_for_wing_metacarpal,_size_relative_to_dorsal_facet: ventral_facet_larger
	subequal_in_size;
{243 Distal_syncarpal,_cross-section: rectangular
	triangular;
{244 Pteroid,_shape:	angled_at_midsection
	stout_hook
	straight_and_tapered_with_expanded_proximal_end
	straight_with_expanded_ends
	proximally_curved_slender_rod
	curved_and_subparallel_sided;
{245 Medial_carpal,_shape: longer_than_wide
	wider_than_long;
{246 Metacarpals,_number_articulating_with_carpus_ordered: five
	four
	two
	one;
{247 Metacarpals_I–III,_distal_ends,_relative_positions: disparate
	approximate;
{248 Metacarpal_IV,_proximal_end,_cross-section: anteroposteriorly_compressed
	broad;
{249 Metacarpal_IV,_shaft,_cross-section: cylindrical
	anteroposteriorly_compressed_oval;
{250 Metacarpal_IV,_distal_end,_intercondylar_sulcus,_median_ridge: absent
	present;
{251 Manus,_unguals,_size_relative_to_pedal_unguals: less_than_twice_size_of_pedal_unguals
	more_than_twice_size_of_pedal_unguals;
{252 Manus,_digit_IV,_first_phalanx,_proximal_end,_ventral_surface,_pneumatic_foramen: absent
	present;
{253 Manus,_digit_IV,_second_or_third_phalanges,_shaft,_cross-section: subtriangular
	concave_posteriorly
	oval
	ventral_keel;
{254 Pubis,_anterior_margin,_curvature_in_sagittal_plane_ordered: convex
	straight
	slightly_concave
	deeply_concave;
{255 Pubis_and_ischium,_ventral_contact,_configuration: confluent
	oval_opening;
{256 Ischium,_ventral_margin,_curvature_in_parasagittal_plane: straight
	convex;
{257 Prepubis,_shaft,_constriction: absent
	present;
{258 Prepubis,_shape: elongate_paddle
	medially_curved_with_short_lateral_process
	triradiate
	expanded_fan;
{259 Ilium,_preacetabular_process,_anterior_margin,_shape: rounded
	triangular
	sharp_rod;
{260 Ilium,_preacetabular_process,_orientation: straight
	dorsiflected;
{261 Ilium,_postacetabular_process,_orientation: subhorizontal
	posterodorsal;
{262 Ilium,_postacetabular_process,_shaft,_constriction: absent
	present;
{263 Ilium,_postacetabular_process,_terminus,_expansion: absent
	present;
{264 Acetabulum,_outline: oval
	subcircular;
{265 Ilium,_postacetabular_process,_dorsal_margin,_shape: flat
	convex;
{266 Femur,_curvature: strongly_bowed
	straight_to_slightly_curved;
{267 Femur,_proximal_end,_pneumatic_foramen: absent
	present;
{268 Femur,_neck,_shape: indistinct
	constricted;
{269 Femur,_greater_trochanter,_shape_ordered: reduced
	distinct_process
	hooked_process;
{270 Femur,_distal_end,_epicondyles,_size: reduced_and_confluent_with_distal_condyles
	expanded_into_distinct_distal_flanges;
{271 Femur,_neck,_angle_relative_to_shaft_ordered: 	perpendicular
	less_than_145°
	more_than_145°;
{272 Metatarsal_IV,_length_relative_to_metatarsals_I–III: subequal
	significantly_shorter;
{273 Pes,_digit_V,_number_of_phalanges_ordered: four
	three
	two
	one
	zero;
{274 Pedal_digit_V_ultimate_phalanx,_shape_ordered: straight
	curved
	bent_at_midsection
	nubbin;
;

nstates stand;
hold 130000;
rseed 0;
rseed [;
collapse auto;
mult= replic 2000 keepall ratchet;
best;
procedure/;
